# Supplementary material for: Autoimmune thyroid disease disrupts immune homeostasis in the endometrium of unexplained infertility women—a single-cell RNA transcriptome study during the implantation window
Source: Front Endocrinol (Lausanne). 2023 Jul 12;14:1185147. doi: 10.3389/fendo.2023.1185147 (PMC10368980; doi:10.3389/fendo.2023.1185147)
Supplement: Supplementary file 2 [file Table_1.xlsx]

## Sheet: Table S1
Table S1. Characteristic of subjects for flow cytometry
	Controls (n=3)	Patients (n=3)	P-value
Age	32.4±2.3	31.0±3.6	0.52
Body mass index (kg/m2)	21.74±3.05	19.45±1.26	0.271
TPOAb(IU/mL)	<0.5	604.28(365.33)	0.036*
TgAb(IU/mL)	1.27±0.62	363.85±480.34	0.124
TSH(mIU/L)	1.37±0.90	5.75±6.60	0.173
FT4(pmol/L)	12.80±0.88	13.33±1.74	0.578
FT3(pmol/L)	4.62±0.58	3.52±0.92	0.08
* P < 0.05. Significance was evaluated with Kruskal-Wallis test.

## Sheet: Table S2
Table S2. dissociation-related genelist used
the following list is dissociate related genes. which means the upregulation of these gene is technical related.
ACTG1
ANKRD1
ARID5A
ATF3
ATF4
BAG3
BHLHE40
BRD2
BTG1
BTG2
CCNL1
CCRN4L
CEBPB
CEBPD
CEBPG
CSRNP1
CXCL1
CYR61
DCN
DDX3X
DDX5
DES
DNAJA1
DNAJB1
DNAJB4
DUSP1
DUSP8
EGR1
EGR2
EIF1
EIF5
ERF
ERRFI1
FAM132B
FOS
FOSB
FOSL2
GADD45A
GCC1
GEM
H3F3B
HIPK3
HSP90AA1
HSP90AB1
HSPA1A
HSPA1B
HSPA5
HSPA8
HSPB1
HSPH1
ID3
IDI1
IER2
IER3
IFRD1
IL6
IRF1
IRF8
ITPKC
JUN
JUNB
JUND
KLF2
KLF4
KLF6
KLF9
LITAF
LMNA
MAFF
MAFK
MCL1
MIDN
MIR22HG
MT1
MT2
MYADM
MYC
MYD88
NCKAP5L
NCOA7
NFKBIA
NFKBIZ
NOP58
NPPC
NR4A1
ODC1
OSGIN1
OXNAD1
PCF11
PDE4B
PER1
PHLDA1
PNP
PNRC1
PPP1CC
PPP1R15A
PXDC1
RAP1B
RASSF1
RHOB
RHOH
RIPK1
SAT1
SBNO2
SDC4
SERPINE1
SKIL
SLC10A6
SLC38A2
SLC41A1
SOCS3
SQSTM1
SRF
SRSF5
SRSF7
STAT3
TAGLN2
TIPARP
TNFAIP3
TNFAIP6
TPM3
TPPP3
TRA2A
TRA2B
TRIB1
TUBB4B
TUBB6
UBC
USP2
WAC
ZC3H12A
ZFAND5
ZFP36
ZFP36L1
ZFP36L2
ZYX
GADD45G
HSPE1
IER5
KCNE4

## Sheet: Table S3
Table S3. List of primer pairs used for qPCR
Primers	Sequences
GAPDH	GTCTCCTCTGACTTCAACAGCG
	ACCACCCTGTTGCTGTAGCCAA
GNLY	GTACTACGACCTGGCAAGAGCC
	TCAGACAGGTCCTGTAGTCACG
PLCG2	AGCGACTCCTATGCCATCACCT
	AACTGACGAGCTCCACCAGACT
ITGAX	GATGCTCAGAGATACTTCACGGC
	CCACACCATCACTTCTGCGTTC

## Sheet: Table S4
Table S4. Characteristics of sample quality
Sample	Estimated number of cells	Mean Reads per Cell	Median UMI Counts per Cell	Median Genes per Cell	Fraction Reads in Cells	Sequencing Saturation	Reads Mapped to Genome	Reads Mapped Confidently to Exonic Regions
P1	6833	79447	5738	2119	0.933	0.778	0.974	0.561
P2	9099	61534	5011	1900	0.911	0.815	0.977	0.647
P3	7336	80412	5750	1968	0.904	0.806	0.961	0.602
C1	7033	77646	5798	1965	0.905	0.799	0.975	0.724
C2	8375	61771	4182	1426	0.933	0.829	0.969	0.756
C3	7314	72079	3574	1458	0.878	0.853	0.97	0.618

## Sheet: Table S5
Table S5. Marker genes for different celltypes
type	marker
immune	PTPRC+(CD45+)
B cell	MS4A1+
B memory	CD27+ IGHG1+
B naive	IGHG1-
DC	HLA-DRA+ NCAM- CD14-CD19-CD3E-
pDC	IL3RA+(CD123+) CLEC4C+(CD303+)
DC1	CLEC9A+(DNGR1+)
DC2	CD1C+
cNK	NCAM1+ CD3E- KLRF1+
decidua NK	CD9+ or ITGA1+
dNK1	HAVCR2+ CYP26A1+
dNK2	CD2+
dNK3	CXCR4+ITGAE+
dNKp	STMN1+ H2AFZ+ HMGB2+ COTL1+
ILC3	KIT+(CD117+) IL7R+(CD127+)
Mast cells	KIT+ SLC18A2+ ENPP3+
macrophages	LYZ+ CD68+
macrophages CD14+	CD14+ FCGR3A-
macrophages CD16+	CD14+ FCGR3A+
macrophages DAB2+	CD14+ FCGR3A+ DAB2+
T cells	CD3E+
T CD4+	CD4+
T CD4+ naive	CCR7+ LEF1+ TCF7+
T CD4+ CM	CCR7+ AQP3+ CD69+
T CD4+ EM	CXCR6+ CCL5+
Treg	FOXP3+ or CD25+
T CD4+ EFF	CX3CR1+ NKG7+ GNLY+ S1PR5+
T CD8+	CD8A+
T CD8+ naive	CCR7+ LEF1+ TCF7+
T CD8+ EM	GZMK+ CXCR4+ CXCR3+ CD44+
T CD8+ EM CXCR4+	CXCR4 high
T CD8+ EM GZMK+	GZMK high
T CD8+ EM activated	IFNG+ CCL4+ CCL3+
T CD8+ Cytotoxic	GZMB+ GNLY+ PRF1+
T CD8+ MAIT	IL7R+ SLC4A10+ KLRB1+
T CD4-CD8-(γδ T)	CD4- CD8A- TRDC+ TRGC2+
non-immune	PTPRC-(CD45-)
Stromal Fibroblast	COL1A1+ COL3A1+
Epithelial cells	KRT18+ KRT19+
Endothelial cells	CDH5+ VWF+

## Sheet: Table S6
Table S6. Cell numbers of scRNA sequencing in each subject
	C1	C2	C3		C1	C2	C3		mean	SD		P1	P2	P3		P1	P2	P3		mean	SD
B memory	35	444	74		0.0082	0.0919	0.0186		0.0395	0.037281		123	44	105		0.0296	0.0093	0.0236		0.0208	0.008521		0.527213
B naive	32	247	25		0.0075	0.0511	0.0063		0.0216	0.020877		58	19	37		0.014	0.004	0.0083		0.0088	0.004072		0.440886
cNK	100	61	46		0.0233	0.0126	0.0115		0.0158	0.005313		226	233	182		0.0544	0.0492	0.041		0.0482	0.005535		0.003963
DC1	56	54	19		0.0131	0.0112	0.0048		0.0097	0.00355		41	2	5		0.0099	0.0004	0.0011		0.0038	0.004296		0.211197
DC2	91	51	63		0.0212	0.0106	0.0158		0.0159	0.004349		121	11	33		0.0291	0.0023	0.0074		0.013	0.011618		0.757724
ILC3 CD3E-	12	16	24		0.0028	0.0033	0.006		0.004	0.001412		91	63	108		0.0219	0.0133	0.0243		0.0198	0.004719		0.010532
ILC3 CD3E+	19	6	9		0.0044	0.0012	0.0023		0.0026	0.001329		11	7	9		0.0026	0.0015	0.002		0.0021	0.000477		0.585285
Macrophages DAB2+	207	109	231		0.0483	0.0226	0.0579		0.0429	0.014915		78	19	103		0.0188	0.004	0.0232		0.0153	0.008195		0.083615
Mast cells	13	14	6		0.003	0.0029	0.0015		0.0025	0.00069		10	34	6		0.0024	0.0072	0.0014		0.0036	0.002538		0.563678
Macrophages CD14+	82	31	21		0.0191	0.0064	0.0053		0.0103	0.006275		135	19	34		0.0325	0.004	0.0077		0.0147	0.012654		0.678766
Macrophages CD16+	232	55	40		0.0541	0.0114	0.01		0.0252	0.020453		152	47	129		0.0366	0.0099	0.029		0.0252	0.011216		0.999293
pDC	11	5	13		0.0026	0.001	0.0033		0.0023	0.000929		5	3	2		0.0012	0.0006	0.0005		0.0008	0.000321		0.093406
T CD4-CD8-	203	122	20		0.0473	0.0253	0.005		0.0259	0.017276		161	133	138		0.0387	0.0281	0.0311		0.0326	0.004488		0.620138
T CD4+ CM	16	76	3		0.0037	0.0157	0.0008		0.0067	0.006476		27	15	21		0.0065	0.0032	0.0047		0.0048	0.00136		0.699531
T CD4+ EFF	30	13	2		0.007	0.0027	0.0005		0.0034	0.002697		11	30	61		0.0026	0.0063	0.0137		0.0076	0.004606		0.330634
T CD4+ EM	280	178	254		0.0653	0.0369	0.0637		0.0553	0.013036		342	352	261		0.0823	0.0744	0.0587		0.0718	0.009796		0.224773
T CD4+ naive	11	19	9		0.0026	0.0039	0.0023		0.0029	0.000729		103	28	64		0.0248	0.0059	0.0144		0.015	0.007718		0.091575
T CD8+ Cytotoxic	48	61	13		0.0112	0.0126	0.0033		0.009	0.00412		136	103	97		0.0327	0.0218	0.0218		0.0254	0.005156		0.024508
T CD8+ EM activited	591	482	462		0.1378	0.0998	0.1158		0.1178	0.015564		392	798	792		0.0943	0.1686	0.1782		0.1471	0.037478		0.365479
T CD8+ EM CXCR4+	172	129	122		0.0401	0.0267	0.0306		0.0325	0.005623		160	222	351		0.0385	0.0469	0.079		0.0548	0.017441		0.159842
T CD8+ EM GZMK+	175	179	225		0.0408	0.0371	0.0564		0.0448	0.008379		246	373	324		0.0592	0.0788	0.0729		0.0703	0.008211		0.036915
T CD8+ MAIT	12	26	5		0.0028	0.0054	0.0013		0.0031	0.001704		62	28	35		0.0149	0.0059	0.0079		0.0096	0.003867		0.0979
T CD8+ naive	3	19	1		0.0007	0.0039	0.0003		0.0016	0.001641		29	9	41		0.007	0.0019	0.0092		0.006	0.003064		0.147332
Tregs	37	29	46		0.0086	0.006	0.0115		0.0087	0.002258		133	137	34		0.032	0.0289	0.0077		0.0229	0.010833		0.144856
uNK1	680	999	610		0.1585	0.2068	0.1529		0.1728	0.024205		329	283	266		0.0792	0.0598	0.0599		0.0663	0.009125		0.004337
uNK2	762	1093	1134		0.1776	0.2263	0.2843		0.2294	0.043599		644	980	664		0.155	0.2071	0.1494		0.1705	0.025958		0.175953
uNK3	346	283	472		0.0807	0.0586	0.1183		0.0859	0.024662		296	700	478		0.0712	0.1479	0.1076		0.1089	0.03131		0.459481
uNKp	34	29	40		0.0079	0.006	0.01		0.008	0.001643		33	41	64		0.0079	0.0087	0.0144		0.0103	0.00289		0.374101
sum	4290	4830	3989									4155	4733	4444
			13109											13332
B	67	691	99		0.0156	0.1431	0.0248		0.0612	0.058032		181	63	142		0.0436	0.0133	0.032		0.0296	0.012461		0.493925
DC	158	110	95		0.0368	0.0228	0.0238		0.0278	0.006395		167	16	40		0.0402	0.0034	0.009		0.0175	0.016192		0.450563
ILC3	31	22	33		0.0072	0.0046	0.0083		0.0067	0.001565		102	70	117		0.0245	0.0148	0.0263		0.0219	0.005072		0.015465
uNK	1822	2404	2256		0.4247	0.4977	0.5656		0.496	0.057513		1302	2004	1472		0.3134	0.4234	0.3312		0.356	0.048221		0.057708
CD4+T	374	315	314		0.0872	0.0652	0.0787		0.077	0.009044		616	562	441		0.1483	0.1187	0.0992		0.1221	0.020151		0.044844
CD8+T	1001	896	828		0.2333	0.1855	0.2076		0.2088	0.019544		1025	1533	1640		0.2467	0.3239	0.369		0.3132	0.050516		0.052664
T	1375	1211	1142		0.3205	0.2507	0.2863		0.2858	0.028493		1641	2095	2081		0.3949	0.4426	0.4683		0.4353	0.030383		0.007111
Macrophages	521	195	292		0.1214	0.0404	0.0732		0.0783	0.033297		365	85	266		0.0878	0.018	0.0599		0.0552	0.028719		0.498435

## Sheet: Table S7
Table S7. Cell numbers of flow cytometry in each subject
	CD45+LIVE	CD3+	CD3-	CD16-CD56+	CD16+CD56dim	cNK	ILC3	uNK1	uNK2+p	uNK3		CD45+ LIVE	CD3+	CD4+ T	Treg	CD4+ T EFF	CD8+ T	CD8+ Cytotoxic	CD3-	CD14-	DC	B	Macrophages
P1	9951	2264	7449	5080	681	45	285	577	3140	638		16412	4970	2506	210	56	1910	0	11309	10254	170	312	1019
P2	18683	8457	9722	6338	538	48	125	486	3434	1590		11751	5616	2198	417	64	2928	0	5848	4636	98	81	1113
P3	43029	19965	21950	10384	723	64	147	1318	5926	1775		23242	10898	3704	302	156	5619	0	12002	8917	42	821	2961
C1	17157	8433	8495	5043	708	27	246	585	3232	656		20113	8445	3688	437	134	3664	0	11333	7858	225	727	3373
C2	17820	5403	12205	8284	1402	92	227	1677	3941	1141		20099	6722	2581	396	212	3578	0	12945	11771	73	972	1054
C3	19495	7215	12065	9792	1168	79	102	753	7247	1006		18952	7384	2002	142	312	4689	0	11247	10354	76	793	817
C4	20233	9238	10817	8727	969	127	79	564	5815	1784		4183	1831	814	98	64	762	0	2289	2154	63	226	121
C5	20799	9675	10767	8460	1014	36	69	4051	3670	681		9343	3753	788	102	37	2337	0	5475	5273	24	308	180
%	CD45+LIVE	CD3+	CD3-	CD16-CD56+	CD16+CD56dim	cNK	ILC3	uNK1 366	uNK2+p 366	uNK3 366		CD45+ LIVE	CD3+	CD4+ T	Treg	CD4+ T EFF	CD8+ T	CD8+ Cytotoxic	CD3-	CD14-	DC	B	Macrophages
P1	0.0288414	0.227515	0.748568	0.510501	0.0684353	0.00452216	0.0286403	0.0579841	0.315546	0.0641142		0.0451578	0.302827	0.152693	0.0127955	0.00341214	0.116378	0	0.689069	0.624787	0.0103583	0.0190105	0.0620887
P2	0.0118247	0.452657	0.520366	0.339239	0.0287962	0.00256918	0.00669057	0.026013	0.183803	0.0851041		0.011751	0.477917	0.187048	0.0354863	0.00544635	0.24917	0	0.49766	0.39452	0.00833972	0.00689303	0.0947153
P3	0.0272335	0.463989	0.510121	0.241326	0.0168026	0.00148737	0.0034163	0.0306305	0.137721	0.0412512		0.023242	0.468893	0.159367	0.0129937	0.00671199	0.241761	0	0.516393	0.383659	0.00180707	0.035324	0.127399
C1	0.0242331	0.491519	0.495133	0.293933	0.041266	0.0015737	0.0143382	0.0340969	0.188378	0.0382351		0.020113	0.419878	0.183364	0.0217272	0.00666236	0.182171	0	0.563466	0.390693	0.0111868	0.0361458	0.167702
C2	0.0112785	0.303199	0.684905	0.464871	0.0786756	0.00516274	0.0127385	0.0941077	0.221156	0.0640292		0.020099	0.334444	0.128414	0.0197025	0.0105478	0.178019	0	0.644062	0.585651	0.00363202	0.0483606	0.0524404
C3	0.0123386	0.370095	0.618877	0.502283	0.0599128	0.00405232	0.00523211	0.0386253	0.371736	0.051603		0.018952	0.389616	0.105635	0.00749261	0.0164626	0.247415	0	0.593447	0.546328	0.00401013	0.0418425	0.0431089
C4	0.0128057	0.456581	0.534622	0.431325	0.0478921	0.00627687	0.00390451	0.0278753	0.287402	0.0881728		0.00631873	0.437724	0.194597	0.0234282	0.0153	0.182166	0	0.547215	0.514941	0.015061	0.0540282	0.0289266
C5	0.0131639	0.465167	0.517669	0.40675	0.0487523	0.00173085	0.00331747	0.194769	0.176451	0.032742		0.0127116	0.401691	0.0843412	0.0109173	0.00396018	0.250134	0	0.586	0.56438	0.00256877	0.0329659	0.0192658
	CD45+LIVE	CD3+	CD3-	CD16-CD56+	CD16+CD56dim	cNK	ILC3	uNK1	uNK2+p	uNK3		CD45+ LIVE	CD3+	CD4+ T	Treg	CD4+ T EFF	CD8+ T	CD8+ Cytotoxic	CD3-	CD14-	DC	B	Macrophages
P1	0.0288	0.2275	0.7486	0.5105	0.0684	0.0045	0.0286	0.058	0.3155	0.0641		0.0452	0.3028	0.1527	0.0128	0.0034	0.1164	0	0.6891	0.6248	0.0104	0.019	0.0621
P2	0.0118	0.4527	0.5204	0.3392	0.0288	0.0026	0.0067	0.026	0.1838	0.0851		0.0118	0.4779	0.187	0.0355	0.0054	0.2492	0	0.4977	0.3945	0.0083	0.0069	0.0947
P3	0.0272	0.464	0.5101	0.2413	0.0168	0.0015	0.0034	0.0306	0.1377	0.0413		0.0232	0.4689	0.1594	0.013	0.0067	0.2418	0	0.5164	0.3837	0.0018	0.0353	0.1274
C1	0.0242	0.4915	0.4951	0.2939	0.0413	0.0017	0.0143	0.0341	0.1884	0.0382		0.0201	0.4199	0.1834	0.0217	0.0067	0.1822	0	0.5635	0.3907	0.0112	0.0361	0.1677
C2	0.0113	0.3032	0.6849	0.4649	0.0787	0.0052	0.0127	0.0941	0.2212	0.064		0.0201	0.3344	0.1284	0.0197	0.0105	0.178	0	0.6441	0.5857	0.0036	0.0484	0.0524
C3	0.0123	0.3701	0.6189	0.5023	0.0599	0.0041	0.0052	0.0386	0.3717	0.0516		0.019	0.3896	0.1056	0.0075	0.0165	0.2474	0	0.5934	0.5463	0.004	0.0418	0.0431
C4	0.0128	0.4566	0.5346	0.4313	0.0479	0.0063	0.0039	0.0279	0.2874	0.0882		0.0063	0.4377	0.1946	0.0234	0.0153	0.1822	0	0.5472	0.5149	0.0151	0.054	0.0289
C5	0.0132	0.4652	0.5177	0.4068	0.0488	0.005	0.0033	0.1948	0.1765	0.0327		0.0127	0.4017	0.0843	0.0109	0.004	0.2501	0	0.586	0.5644	0.0026	0.033	0.0193
meanP	0.0226	0.3814	0.593	0.3637	0.038	0.0029	0.0129	0.0382	0.2124	0.0635		0.0267	0.4165	0.1664	0.0204	0.0052	0.2024	0	0.5677	0.4677	0.0068	0.0204	0.0947
SDP	0.00767092	0.108903	0.11007	0.111242	0.0220631	0.00125585	0.0111973	0.0141095	0.0753521	0.0179083		0.0138578	0.0804953	0.0148737	0.0106555	0.00135926	0.0609274	0	0.0861559	0.111197	0.00364955	0.0116489	0.0266627
meanC	0.0148	0.4173	0.5702	0.4198	0.0553	0.0044	0.0079	0.0779	0.249	0.055		0.0156	0.3967	0.1393	0.0166	0.0106	0.208	0	0.5868	0.5204	0.0073	0.0427	0.0623
SDC	0.00477681	0.0701287	0.0709745	0.0706831	0.0131332	0.00152633	0.00466781	0.063063	0.0724605	0.0198493		0.00540965	0.0351312	0.043062	0.00627936	0.00481777	0.0333532	0	0.0329702	0.0688737	0.00493966	0.00773062	0.0539276
ttest	0.172525	0.640715	0.768507	0.478471	0.274224	0.239506	0.47417	0.388216	0.576009	0.616069		0.2161	0.69149	0.396992	0.60324	0.15181	0.890284	#DIV/0!	0.713153	0.500104	0.90812	0.0307534	0.431658

## Sheet: Table S8
Table S8. Differentially expressed genes of each celltype between patients and controls
GeneSymbol		p_val	avg_logFC	pct.1	pct.2	p_val_adj
HLA-DQA2	B memory	9.76e-150	-1.82898	0	0.901	2.24e-145
HLA-DRB5	B memory	1.43e-57	-0.939465	0.669	0.978	3.28e-53
IGLC3	B memory	0.144252	-0.761085	0.168	0.199	1
AHNAK	B memory	9.24e-27	-0.668225	0.241	0.632	2.12e-22
XIST	B memory	8.44e-25	-0.641327	0.438	0.787	1.94e-20
TXNIP	B memory	3.54e-24	-0.639849	0.537	0.879	8.13e-20
BIRC3	B memory	8.49e-17	-0.607814	0.378	0.688	1.95e-12
RIPOR2	B memory	1.12e-21	-0.590465	0.445	0.794	2.58e-17
IKZF3	B memory	2.85e-25	-0.570897	0.32	0.713	6.53e-21
ANKRD12	B memory	2.99e-26	-0.563509	0.407	0.798	6.87e-22
TTN	B memory	8.51e-18	-0.560541	0.103	0.349	1.95e-13
NEAT1	B memory	4.19e-16	-0.556101	0.407	0.706	9.61e-12
RNF213	B memory	2.22e-25	-0.555268	0.268	0.654	5.09e-21
ITGA4	B memory	4.47e-24	-0.540388	0.23	0.599	1.02e-19
MYCBP2	B memory	2.76e-22	-0.525255	0.325	0.688	6.33e-18
BANK1	B memory	6.36e-25	-0.507751	0.656	0.923	1.46e-20
ATRX	B memory	1.36e-22	-0.5022	0.273	0.629	3.12e-18
PLEK	B memory	1.4e-21	-0.499155	0.217	0.559	3.21e-17
PARP14	B memory	9.67e-21	-0.498033	0.295	0.651	2.22e-16
SON	B memory	9.19e-26	-0.482327	0.552	0.897	2.11e-21
TCF4	B memory	7.02e-16	-0.47873	0.387	0.706	1.61e-11
ATP2B1	B memory	8.37e-18	-0.473614	0.3	0.632	1.92e-13
RALGPS2	B memory	6.22e-16	-0.470103	0.503	0.794	1.43e-11
NKTR	B memory	4.03e-17	-0.469914	0.248	0.559	9.25e-13
PLAC8	B memory	2.64e-10	-0.462596	0.407	0.636	6.05e-06
PTPRC	B memory	8.89e-20	-0.461539	0.638	0.901	2.04e-15
ITGB1	B memory	2.98e-10	-0.460385	0.441	0.68	6.83e-06
SMCHD1	B memory	1.27e-18	-0.45955	0.362	0.728	2.91e-14
PRRC2C	B memory	8.56e-22	-0.453168	0.335	0.728	1.96e-17
IFI44L	B memory	1.02e-14	-0.44994	0.025	0.176	2.35e-10
IKZF1	B memory	1.39e-19	-0.446654	0.253	0.592	3.19e-15
HNRNPU	B memory	1.68e-14	-0.445578	0.477	0.754	3.85e-10
NAP1L1	B memory	1.58e-18	-0.443887	0.544	0.853	3.64e-14
TRIM38	B memory	3.76e-15	-0.442448	0.302	0.607	8.63e-11
SRRM2	B memory	2.14e-17	-0.439137	0.47	0.772	4.9e-13
BOD1L1	B memory	6.42e-18	-0.433378	0.329	0.688	1.47e-13
GOLGA4	B memory	3.69e-19	-0.432076	0.121	0.397	8.48e-15
SP100	B memory	7.69e-19	-0.429421	0.373	0.728	1.76e-14
FNBP1	B memory	3.67e-19	-0.429347	0.331	0.684	8.43e-15
MX1	B memory	1.57e-17	-0.428244	0.074	0.305	3.59e-13
VPS13C	B memory	8.54e-18	-0.426549	0.25	0.566	1.96e-13
MTSS1	B memory	1.5e-14	-0.423373	0.199	0.471	3.44e-10
CPNE5	B memory	2.01e-14	-0.415831	0.19	0.467	4.61e-10
HNRNPA3	B memory	3.18e-15	-0.413702	0.447	0.757	7.28e-11
ARID1B	B memory	6.61e-18	-0.410667	0.275	0.599	1.52e-13
ZNF292	B memory	3.52e-16	-0.408974	0.242	0.537	8.06e-12
SCAF11	B memory	2.22e-17	-0.40874	0.318	0.662	5.08e-13
PABPC1	B memory	2.31e-19	-0.408383	0.74	0.934	5.3e-15
ATM	B memory	3.4e-15	-0.405681	0.342	0.669	7.79e-11
FAM107B	B memory	8.19e-14	-0.405021	0.392	0.71	1.88e-09
CIITA	B memory	1.32e-19	-0.402784	0.184	0.518	3.04e-15
IFI16	B memory	2.12e-14	-0.401874	0.367	0.695	4.86e-10
POU2F2	B memory	3.7e-13	-0.401285	0.382	0.647	8.5e-09
DYNC1H1	B memory	1.12e-20	-0.398573	0.119	0.412	2.58e-16
PCSK7	B memory	1.97e-17	-0.394464	0.157	0.438	4.52e-13
ZC3HAV1	B memory	4.28e-15	-0.392271	0.183	0.445	9.83e-11
AKAP9	B memory	2.02e-16	-0.391721	0.25	0.574	4.63e-12
MAP3K1	B memory	1.99e-15	-0.391517	0.253	0.559	4.57e-11
XAF1	B memory	1.45e-16	-0.391477	0.089	0.32	3.33e-12
ERAP2	B memory	9.05e-19	-0.390897	0.099	0.36	2.08e-14
ARID4B	B memory	1.6e-17	-0.39012	0.248	0.588	3.68e-13
BCL11A	B memory	7.65e-13	-0.38851	0.365	0.673	1.75e-08
MALAT1	B memory	6.22e-46	-0.384632	1	1	1.43e-41
ADD3	B memory	2.46e-18	-0.383389	0.175	0.485	5.65e-14
TNRC6B	B memory	1.02e-13	-0.381141	0.333	0.625	2.34e-09
UTRN	B memory	5.78e-17	-0.38097	0.168	0.463	1.33e-12
FUS	B memory	2.64e-11	-0.380821	0.506	0.776	6.05e-07
USP34	B memory	2.3e-18	-0.379496	0.156	0.456	5.27e-14
ROCK1	B memory	4.43e-18	-0.378412	0.165	0.471	1.02e-13
MIR29B2CHG	B memory	5.24e-18	-0.37757	0.096	0.349	1.2e-13
PAK2	B memory	4.82e-18	-0.376562	0.244	0.585	1.1e-13
EVI2B	B memory	3.03e-12	-0.375116	0.485	0.761	6.95e-08
ZBTB7A	B memory	2.57e-16	-0.374002	0.175	0.456	5.89e-12
TPM3	B memory	2.39e-14	-0.371427	0.535	0.838	5.47e-10
LUC7L3	B memory	1.34e-14	-0.370031	0.392	0.706	3.07e-10
CELF2	B memory	5.13e-12	-0.36807	0.284	0.551	1.18e-07
MTDH	B memory	1.51e-13	-0.363954	0.335	0.636	3.46e-09
OGA	B memory	3.9e-17	-0.361859	0.195	0.5	8.93e-13
MBNL1	B memory	4.28e-13	-0.361234	0.456	0.754	9.81e-09
ZDHHC21	B memory	2.33e-15	-0.361066	0.165	0.445	5.34e-11
SETX	B memory	2.08e-12	-0.356161	0.23	0.493	4.76e-08
SEL1L3	B memory	2.88e-13	-0.355776	0.226	0.493	6.6e-09
APBB1IP	B memory	1.16e-15	-0.354526	0.311	0.632	2.65e-11
DOCK8	B memory	1.56e-15	-0.354194	0.306	0.636	3.58e-11
PRKCB	B memory	3.44e-14	-0.353551	0.293	0.603	7.89e-10
UPF2	B memory	4.12e-14	-0.352354	0.222	0.507	9.46e-10
CAST	B memory	1.91e-12	-0.351856	0.282	0.566	4.39e-08
ASH1L	B memory	1.18e-19	-0.350503	0.161	0.482	2.7e-15
IQGAP1	B memory	2.55e-16	-0.346135	0.224	0.54	5.84e-12
TUT4	B memory	1.95e-14	-0.345833	0.248	0.551	4.48e-10
FTX	B memory	3.28e-18	-0.34541	0.107	0.368	7.52e-14
MIS18BP1	B memory	7.9e-13	-0.345407	0.293	0.57	1.81e-08
LRRFIP1	B memory	5.04e-13	-0.345295	0.32	0.618	1.16e-08
KMT2A	B memory	9.6e-16	-0.343669	0.226	0.537	2.2e-11
EIF5B	B memory	2e-13	-0.342113	0.159	0.401	4.59e-09
SYK	B memory	7.3e-11	-0.34076	0.166	0.382	1.67e-06
PARP15	B memory	5.65e-14	-0.340445	0.165	0.423	1.3e-09
PTPN6	B memory	2.43e-10	-0.339837	0.535	0.798	5.58e-06
RESF1	B memory	1.2e-12	-0.337645	0.365	0.658	2.75e-08
CHD7	B memory	6.43e-16	-0.335422	0.085	0.312	1.47e-11
PPP1R10	B memory	1.29e-11	-0.335271	0.268	0.533	2.96e-07
ITSN2	B memory	1.07e-13	-0.334954	0.233	0.526	2.46e-09
FAM133B	B memory	5.78e-15	-0.333995	0.172	0.445	1.33e-10
GCC2	B memory	4.43e-13	-0.330949	0.268	0.548	1.02e-08
BPTF	B memory	8.89e-11	-0.330406	0.239	0.471	2.04e-06
SAMD9L	B memory	2.57e-12	-0.329468	0.118	0.327	5.89e-08
TAOK3	B memory	5.02e-16	-0.32894	0.219	0.526	1.15e-11
RBM26	B memory	7.42e-12	-0.328624	0.161	0.393	1.7e-07
ATF7IP	B memory	6.12e-14	-0.328236	0.206	0.489	1.4e-09
ANKRD44	B memory	5.92e-13	-0.327487	0.262	0.548	1.36e-08
ADAR	B memory	1.98e-16	-0.326051	0.148	0.423	4.53e-12
TMF1	B memory	5.1e-16	-0.325808	0.123	0.379	1.17e-11
ZEB2	B memory	3.26e-07	-0.324168	0.175	0.342	0.00747991
RBM25	B memory	5.09e-11	-0.32217	0.34	0.618	1.17e-06
TNF	B memory	1.06e-09	-0.322094	0.241	0.471	2.44e-05
DDX5	B memory	2.96e-11	-0.321491	0.87	0.982	6.78e-07
TTC3	B memory	9.25e-12	-0.319913	0.195	0.43	2.12e-07
ZFP36L1	B memory	5.64e-07	-0.319474	0.561	0.765	0.0129353
STX7	B memory	7.25e-12	-0.319294	0.302	0.592	1.66e-07
ARHGAP25	B memory	1.99e-16	-0.315642	0.143	0.423	4.57e-12
ZMYND8	B memory	4.32e-14	-0.315631	0.098	0.312	9.91e-10
COCH	B memory	9.38e-11	-0.314743	0.047	0.188	2.15e-06
WNK1	B memory	4.35e-15	-0.31427	0.116	0.357	9.98e-11
CAP1	B memory	4.05e-11	-0.314208	0.385	0.68	9.29e-07
RASGRP1	B memory	3.6e-16	-0.313319	0.071	0.283	8.25e-12
SP110	B memory	2.41e-12	-0.312966	0.423	0.746	5.53e-08
TAF1D	B memory	9.35e-11	-0.312725	0.398	0.695	2.15e-06
RCSD1	B memory	4.91e-11	-0.312611	0.262	0.526	1.13e-06
CDK13	B memory	3.38e-13	-0.312267	0.179	0.438	7.75e-09
CTCF	B memory	1.73e-14	-0.312218	0.11	0.338	3.98e-10
ZNF106	B memory	3.35e-13	-0.308883	0.112	0.331	7.69e-09
KTN1	B memory	1.04e-10	-0.308758	0.329	0.599	2.39e-06
PRPF4B	B memory	1.22e-11	-0.308333	0.268	0.548	2.8e-07
GLS	B memory	9.36e-13	-0.306992	0.273	0.559	2.15e-08
CEP350	B memory	2.66e-11	-0.306056	0.137	0.346	6.11e-07
AKAP13	B memory	1.52e-09	-0.304923	0.398	0.651	3.5e-05
SYNE2	B memory	2.8e-09	-0.304887	0.085	0.235	6.41e-05
SKAP2	B memory	5.77e-11	-0.303855	0.241	0.5	1.32e-06
ANKRD11	B memory	2.67e-12	-0.303637	0.203	0.463	6.12e-08
TCOF1	B memory	1.07e-15	-0.303487	0.076	0.294	2.46e-11
MEF2A	B memory	4.62e-11	-0.300736	0.217	0.456	1.06e-06
CFLAR	B memory	6.42e-08	-0.300038	0.208	0.401	0.00147237
MTPN	B memory	3.63e-09	-0.299972	0.418	0.676	8.32e-05
NABP1	B memory	5.05e-08	-0.299785	0.208	0.404	0.00115827
EIF4B	B memory	5.07e-11	-0.299366	0.416	0.713	1.16e-06
SERBP1	B memory	1.4e-10	-0.298679	0.479	0.739	3.21e-06
TOP1	B memory	2.24e-12	-0.298638	0.201	0.456	5.15e-08
SMG1	B memory	3.11e-10	-0.298401	0.239	0.482	7.12e-06
S100A10	B memory	0.00156566	-0.298338	0.505	0.64	1
ANXA6	B memory	1.72e-09	-0.298102	0.306	0.562	3.95e-05
PPM1K	B memory	1.44e-12	-0.296977	0.288	0.588	3.3e-08
KANSL1	B memory	4.16e-11	-0.296359	0.203	0.441	9.54e-07
PRDM2	B memory	3.86e-10	-0.295906	0.298	0.562	8.85e-06
NCKAP1L	B memory	2.2e-11	-0.295692	0.168	0.393	5.05e-07
GTF2I	B memory	6.87e-13	-0.295426	0.174	0.43	1.58e-08
NCOR1	B memory	4.01e-12	-0.29492	0.21	0.471	9.2e-08
SFPQ	B memory	1.38e-08	-0.294369	0.441	0.673	0.000316514
PLXNC1	B memory	1.59e-17	-0.294257	0.033	0.217	3.64e-13
IQSEC1	B memory	9.15e-18	-0.293614	0.069	0.298	2.1e-13
EP300	B memory	3e-13	-0.293026	0.136	0.371	6.89e-09
DAPP1	B memory	3.34e-12	-0.292536	0.23	0.515	7.67e-08
PHKB	B memory	6.71e-13	-0.291733	0.152	0.397	1.54e-08
PPP1R12A	B memory	2.87e-14	-0.291425	0.206	0.493	6.58e-10
RTF1	B memory	1.03e-10	-0.291002	0.174	0.39	2.36e-06
SRPK2	B memory	3.32e-15	-0.291	0.128	0.382	7.62e-11
EML4	B memory	2.45e-11	-0.290847	0.235	0.496	5.62e-07
MS4A1	B memory	3.44e-11	-0.290176	0.928	0.971	7.89e-07
POLR2J3	B memory	1.05e-11	-0.290093	0.163	0.39	2.41e-07
PHIP	B memory	1.47e-10	-0.289169	0.188	0.408	3.38e-06
YY1	B memory	1.84e-12	-0.289014	0.217	0.485	4.21e-08
RAB11FIP1	B memory	1.01e-09	-0.288882	0.21	0.438	2.32e-05
JAK1	B memory	3.27e-10	-0.288725	0.452	0.757	7.51e-06
ARID4A	B memory	4.96e-10	-0.287414	0.148	0.342	1.14e-05
CYTH1	B memory	5.45e-11	-0.287404	0.193	0.43	1.25e-06
LRMP	B memory	1.71e-11	-0.286848	0.146	0.375	3.93e-07
BDP1	B memory	7.95e-11	-0.286179	0.17	0.393	1.82e-06
SETD2	B memory	1.57e-15	-0.286174	0.098	0.335	3.61e-11
MACF1	B memory	1.84e-09	-0.285291	0.217	0.438	4.21e-05
SHOC2	B memory	3.35e-14	-0.284959	0.175	0.449	7.69e-10
NOP58	B memory	4.91e-09	-0.284751	0.163	0.349	0.000112738
DDX17	B memory	6.96e-10	-0.283704	0.58	0.838	1.6e-05
PPIG	B memory	1.03e-09	-0.283198	0.322	0.581	2.37e-05
TPR	B memory	1.37e-10	-0.282918	0.217	0.452	3.13e-06
EIF3A	B memory	1.05e-11	-0.282523	0.221	0.474	2.41e-07
GOLGA8A	B memory	8.55e-15	-0.282416	0.071	0.272	1.96e-10
GOLGB1	B memory	3.13e-07	-0.281423	0.17	0.331	0.00718589
SAMD9	B memory	1.88e-08	-0.280469	0.215	0.415	0.000431876
KDM5A	B memory	8.69e-13	-0.279008	0.157	0.397	1.99e-08
2022-03-01	B memory	9.12e-11	-0.278634	0.282	0.559	2.09e-06
ZNF638	B memory	6.07e-13	-0.278349	0.161	0.412	1.39e-08
TYMP	B memory	1.37e-08	-0.277352	0.242	0.452	0.000314289
SNX29	B memory	2.64e-14	-0.276764	0.083	0.298	6.06e-10
TTC14	B memory	6.55e-10	-0.276584	0.17	0.375	1.5e-05
MED13L	B memory	1.83e-09	-0.27584	0.107	0.279	4.2e-05
MARCKS	B memory	5.93e-08	-0.275199	0.34	0.585	0.00135997
ZC3H13	B memory	9.39e-12	-0.275175	0.13	0.338	2.15e-07
CR1	B memory	4.11e-12	-0.27513	0.108	0.312	9.43e-08
SRRM1	B memory	1.02e-08	-0.275112	0.427	0.699	0.000233439
TRIP11	B memory	9e-12	-0.275047	0.11	0.309	2.06e-07
NUFIP2	B memory	9.55e-13	-0.274121	0.152	0.393	2.19e-08
DDX18	B memory	9.96e-09	-0.273844	0.324	0.585	0.000228556
PPP2R5C	B memory	2.59e-09	-0.273364	0.246	0.478	5.95e-05
FAM214A	B memory	9.76e-11	-0.272936	0.174	0.39	2.24e-06
PCM1	B memory	5.21e-12	-0.272652	0.219	0.482	1.2e-07
DNAJC10	B memory	7.55e-13	-0.271891	0.154	0.401	1.73e-08
NIN	B memory	6.64e-12	-0.271853	0.157	0.393	1.52e-07
DDX46	B memory	3.83e-11	-0.271729	0.231	0.485	8.79e-07
OSBPL8	B memory	8.69e-11	-0.271612	0.193	0.426	1.99e-06
USP15	B memory	1.83e-10	-0.271336	0.257	0.515	4.2e-06
TRIM22	B memory	6.82e-12	-0.270419	0.226	0.496	1.57e-07
TTC17	B memory	2.36e-12	-0.269353	0.096	0.294	5.42e-08
TBC1D9	B memory	1.27e-10	-0.269173	0.137	0.349	2.91e-06
KMT2C	B memory	6.11e-13	-0.268486	0.148	0.393	1.4e-08
FNBP4	B memory	3.17e-08	-0.268111	0.197	0.397	0.000727115
FCRL3	B memory	6.74e-10	-0.267938	0.083	0.243	1.55e-05
SEPTIN6	B memory	2.69e-07	-0.267689	0.447	0.665	0.00616863
WASHC4	B memory	5.99e-11	-0.267414	0.217	0.471	1.37e-06
TRIM56	B memory	4.5e-14	-0.267277	0.063	0.254	1.03e-09
ITPR1	B memory	1.99e-10	-0.267259	0.145	0.346	4.58e-06
KIAA1109	B memory	1.4e-12	-0.266282	0.08	0.268	3.21e-08
LBR	B memory	1.26e-09	-0.265279	0.13	0.316	2.9e-05
MPHOSPH8	B memory	8.94e-09	-0.264824	0.309	0.562	0.000205106
RBM5	B memory	3.8e-09	-0.264681	0.165	0.353	8.71e-05
PARP1	B memory	1.53e-10	-0.263728	0.259	0.518	3.52e-06
KLF13	B memory	9.69e-11	-0.263092	0.193	0.43	2.22e-06
GGNBP2	B memory	2.67e-12	-0.262917	0.15	0.386	6.12e-08
EPSTI1	B memory	2.65e-08	-0.262383	0.146	0.327	0.00060837
ADD1	B memory	6.21e-12	-0.260949	0.166	0.404	1.42e-07
ACTR2	B memory	5.23e-10	-0.26081	0.425	0.732	1.2e-05
ETS1	B memory	3.17e-08	-0.260798	0.311	0.544	0.000726612
BRD2	B memory	1.2e-08	-0.259903	0.325	0.562	0.000276304
ANXA4	B memory	2.22e-09	-0.2598	0.166	0.364	5.08e-05
LMO4	B memory	6.87e-09	-0.259799	0.186	0.386	0.000157695
UBXN4	B memory	1.63e-10	-0.259235	0.288	0.574	3.74e-06
SRSF4	B memory	9.6e-11	-0.258617	0.183	0.404	2.2e-06
LSM14A	B memory	7.95e-11	-0.258515	0.192	0.426	1.82e-06
PHF11	B memory	3.9e-12	-0.25842	0.166	0.408	8.95e-08
LYST	B memory	7.45e-10	-0.258375	0.145	0.338	1.71e-05
SWAP70	B memory	6.09e-10	-0.258061	0.34	0.632	1.4e-05
DDX21	B memory	4.54e-06	-0.2575	0.347	0.54	0.104145
STAT6	B memory	5.17e-10	-0.257465	0.125	0.316	1.19e-05
MEF2C	B memory	0.00014716	-0.257376	0.613	0.776	1
PRKDC	B memory	6.11e-12	-0.256535	0.157	0.386	1.4e-07
REL	B memory	1.64e-06	-0.256245	0.403	0.643	0.0375269
YBX3	B memory	3.3e-05	-0.255743	0.058	0.143	0.755937
PTPN2	B memory	1.02e-09	-0.255295	0.181	0.386	2.33e-05
HNRNPA2B1	B memory	7.85e-10	-0.254815	0.861	0.971	1.8e-05
CRIP1	B memory	0.25563	-0.254662	0.83	0.864	1
ZBTB38	B memory	1.08e-10	-0.253853	0.127	0.327	2.48e-06
JMJD1C	B memory	7.24e-09	-0.25363	0.387	0.665	0.000166102
TKT	B memory	3.05e-07	-0.253433	0.331	0.57	0.00699333
ISG15	B memory	0.000154684	-0.253137	0.26	0.426	1
SLC38A2	B memory	5.43e-08	-0.25306	0.356	0.596	0.00124531
SP3	B memory	1.08e-11	-0.252894	0.123	0.327	2.49e-07
C6orf62	B memory	4.96e-13	-0.252011	0.15	0.397	1.14e-08
RSF1	B memory	9.59e-13	-0.251969	0.181	0.438	2.2e-08
ABI1	B memory	6.35e-12	-0.251885	0.125	0.342	1.46e-07
SSPN	B memory	1.48e-08	-0.251805	0.128	0.301	0.000340557
NSD3	B memory	4.4e-10	-0.251685	0.298	0.574	1.01e-05
LSM7	B memory	0.00032442	0.250803	0.747	0.761	1
ALG13	B memory	0.0567826	0.251057	0.34	0.32	1
POLR2K	B memory	0.00257269	0.251833	0.407	0.386	1
DHPS	B memory	0.000224614	0.254325	0.347	0.254	1
OAZ1	B memory	2.59e-12	0.254504	0.989	0.993	5.94e-08
CLDND1	B memory	0.00272722	0.254711	0.306	0.239	1
BANF1	B memory	0.000810048	0.258297	0.497	0.482	1
SNU13	B memory	9.3e-05	0.259259	0.678	0.717	1
ATP5IF1	B memory	4.38e-05	0.259421	0.618	0.618	1
TRBC2	B memory	0.00291082	0.260081	0.584	0.585	1
DBI	B memory	0.062862	0.261028	0.526	0.566	1
SRP9	B memory	7.49e-05	0.261187	0.521	0.496	1
SNRPN	B memory	0.000729608	0.261581	0.463	0.419	1
DDT	B memory	0.000527603	0.26443	0.544	0.548	1
RASSF3	B memory	0.0158824	0.266189	0.284	0.246	1
CD70	B memory	0.178881	0.266443	0.215	0.195	1
LGALS1	B memory	0.108472	0.267078	0.517	0.511	1
PPP1R14B	B memory	0.0247842	0.267095	0.445	0.423	1
SERF2	B memory	1.35e-10	0.2684	0.975	0.982	3.1e-06
POLD4	B memory	3.23e-06	0.269675	0.732	0.706	0.0740321
CACYBP	B memory	0.0024681	0.272431	0.472	0.456	1
HSPB1	B memory	0.124328	0.273958	0.329	0.312	1
GAPDH	B memory	1.15e-05	0.275188	0.92	0.897	0.263571
ARHGDIB	B memory	5.27e-10	0.275669	0.92	0.934	1.21e-05
LINC01781	B memory	0.00612078	0.27828	0.324	0.257	1
PHB2	B memory	0.000345747	0.280724	0.539	0.551	1
TMEM14C	B memory	0.00054264	0.281374	0.365	0.301	1
HLA-DPA1	B memory	1.35e-11	0.282226	0.969	1	3.09e-07
GPR183	B memory	0.000116004	0.282588	0.694	0.651	1
C7orf50	B memory	0.000445464	0.283927	0.333	0.243	1
MYC	B memory	0.676917	0.286612	0.309	0.331	1
AC044849.1	B memory	0.000164634	0.289814	0.166	0.077	1
EIF1B	B memory	3.06e-05	0.290564	0.613	0.581	0.703021
CYCS	B memory	0.00101544	0.290685	0.546	0.518	1
ATP6V1F	B memory	4.87e-06	0.29088	0.562	0.515	0.111819
ZNRD1	B memory	0.0138474	0.292013	0.4	0.386	1
UBE2S	B memory	0.00236915	0.292577	0.401	0.368	1
TRABD	B memory	0.000400104	0.296485	0.414	0.335	1
ARF4	B memory	0.000134741	0.297717	0.363	0.276	1
CUTA	B memory	3.9e-05	0.297983	0.575	0.599	0.894196
CYBA	B memory	5.82e-15	0.298305	0.993	0.985	1.34e-10
CHCHD10	B memory	1.42e-06	0.300951	0.77	0.824	0.0324764
NCR3	B memory	0.000926818	0.301437	0.338	0.257	1
DUSP1	B memory	1.46e-07	0.301856	0.843	0.691	0.00335868
FTL	B memory	6.77e-18	0.303884	0.998	0.993	1.55e-13
IGHA2	B memory	0.109607	0.304332	0.297	0.265	1
NR4A1	B memory	9.36e-05	0.306412	0.664	0.581	1
CHMP1B	B memory	0.379472	0.307281	0.23	0.224	1
HLA-DQB1	B memory	4.85e-09	0.308207	0.957	0.978	0.000111214
RGS19	B memory	4.22e-06	0.308265	0.655	0.603	0.096814
GABARAP	B memory	7.22e-10	0.308695	0.825	0.798	1.66e-05
OCIAD2	B memory	3.27e-05	0.308845	0.506	0.467	0.750318
NXT1	B memory	0.000565604	0.310368	0.336	0.261	1
SYNGR1	B memory	0.000333091	0.310686	0.231	0.14	1
IAH1	B memory	6.21e-05	0.319365	0.391	0.316	1
SMDT1	B memory	1.43e-07	0.320155	0.79	0.827	0.00328891
DEDD2	B memory	8.33e-05	0.320586	0.425	0.357	1
SAT1	B memory	2.05e-07	0.323973	0.787	0.757	0.00469589
RHOH	B memory	0.000114354	0.324197	0.539	0.507	1
FOS	B memory	0.000648291	0.324675	0.626	0.551	1
KRT10	B memory	9.96e-09	0.324732	0.698	0.665	0.000228371
CTNNB1	B memory	4.18e-05	0.325575	0.353	0.243	0.959898
H3F3B	B memory	8.04e-08	0.328626	0.982	0.978	0.00184385
CCL5	B memory	0.384687	0.328727	0.264	0.254	1
CREM	B memory	0.000345534	0.332089	0.306	0.21	1
YPEL3	B memory	1.58e-06	0.33236	0.611	0.592	0.0361289
AC092821.3	B memory	0.00313626	0.335668	0.342	0.283	1
METRNL	B memory	2.15e-05	0.339167	0.251	0.143	0.493838
RHOB	B memory	0.00270714	0.340059	0.226	0.154	1
YPEL5	B memory	7.2e-05	0.340791	0.564	0.522	1
UBC	B memory	1.42e-12	0.341088	0.967	0.96	3.25e-08
WTAP	B memory	1.19e-05	0.345557	0.492	0.434	0.273554
CMC1	B memory	0.15991	0.345728	0.226	0.206	1
BCAS2	B memory	0.000203699	0.349535	0.42	0.331	1
AREG	B memory	0.00236271	0.350281	0.163	0.092	1
ATP6V0C	B memory	1.21e-07	0.351351	0.618	0.57	0.00277943
CST7	B memory	0.0913429	0.353844	0.134	0.099	1
CD9	B memory	4.98e-05	0.355545	0.121	0.037	1
HOPX	B memory	0.357644	0.35932	0.228	0.287	1
EIF1	B memory	6.34e-25	0.361214	1	0.993	1.45e-20
RGCC	B memory	0.00276974	0.363012	0.239	0.158	1
TESC	B memory	0.00412355	0.367322	0.222	0.162	1
GADD45B	B memory	0.0836455	0.368988	0.463	0.467	1
PAXX	B memory	1.09e-05	0.370815	0.485	0.408	0.250806
NFKBIA	B memory	0.00115065	0.376747	0.655	0.669	1
HSPA1B	B memory	0.0853502	0.380198	0.667	0.746	1
ZFP36	B memory	9.72e-05	0.383668	0.75	0.776	1
CD63	B memory	0.457888	0.388071	0.389	0.456	1
CYTIP	B memory	1.07e-10	0.410484	0.714	0.596	2.45e-06
PFN1	B memory	3.93e-15	0.413197	0.966	0.949	9.01e-11
BTF3	B memory	6.8e-26	0.413898	0.978	0.978	1.56e-21
HSPA1A	B memory	0.00112865	0.426438	0.725	0.735	1
SELENOK	B memory	2.87e-06	0.432576	0.564	0.511	0.0658812
JUN	B memory	1.18e-07	0.437174	0.765	0.673	0.00270274
SRGN	B memory	0.00358297	0.437774	0.526	0.511	1
CCL3	B memory	0.0487472	0.446887	0.203	0.162	1
CKS2	B memory	7.1e-06	0.455438	0.494	0.382	0.16281
HSPE1	B memory	3.21e-15	0.455992	0.886	0.857	7.36e-11
JUNB	B memory	3.35e-09	0.456526	0.926	0.857	7.69e-05
UBB	B memory	6.53e-20	0.462504	0.96	0.978	1.5e-15
CCL3L1	B memory	1.04e-05	0.477573	0.105	0.018	0.238042
FTH1	B memory	5.53e-37	0.500247	0.995	0.996	1.27e-32
BCL2A1	B memory	0.00110011	0.500501	0.573	0.588	1
IGLC2	B memory	0.0492575	0.503263	0.3	0.25	1
CD79A	B memory	4.16e-25	0.507832	0.949	0.938	9.54e-21
JCHAIN	B memory	0.000390621	0.525817	0.505	0.434	1
CD83	B memory	2.55e-12	0.538093	0.727	0.533	5.85e-08
TSC22D3	B memory	1.2e-10	0.544486	0.785	0.746	2.76e-06
COTL1	B memory	6.23e-09	0.547846	0.834	0.82	0.000142808
CD69	B memory	3.18e-12	0.554156	0.825	0.669	7.3e-08
HNRNPH1	B memory	2.27e-17	0.556088	0.841	0.827	5.22e-13
RGS16	B memory	5.04e-07	0.565142	0.242	0.103	0.0115532
GSTP1	B memory	0.000120711	0.568724	0.517	0.445	1
LINC01857	B memory	3.6e-12	0.585557	0.412	0.188	8.25e-08
KLRC1	B memory	0.000591907	0.618789	0.116	0.044	1
CXCR4	B memory	2.14e-20	0.625148	0.901	0.765	4.92e-16
RASGEF1B	B memory	9.03e-12	0.629167	0.552	0.375	2.07e-07
VPREB3	B memory	1.53e-16	0.639774	0.783	0.61	3.51e-12
CD7	B memory	0.0854793	0.640461	0.156	0.121	1
TRDC	B memory	0.00116028	0.67132	0.116	0.048	1
XCL1	B memory	0.00250441	0.678497	0.146	0.077	1
DUSP2	B memory	6.1e-06	0.682215	0.568	0.482	0.140027
HLA-DRB1	B memory	2.63e-46	0.699616	0.976	0.996	6.03e-42
CTSW	B memory	0.00649941	0.721826	0.193	0.129	1
FCER1G	B memory	8.77e-05	0.745025	0.143	0.055	1
GZMA	B memory	0.000951345	0.778617	0.235	0.143	1
TYROBP	B memory	0.000624457	0.782533	0.166	0.085	1
XCL2	B memory	0.287791	0.833364	0.179	0.165	1
JUND	B memory	1.39e-44	0.84034	0.987	0.974	3.18e-40
CCL4	B memory	0.000749389	0.877071	0.508	0.46	1
NKG7	B memory	0.000251625	0.938633	0.282	0.173	1
GZMB	B memory	1.76e-06	0.942925	0.224	0.096	0.0403375
TNFSF9	B memory	1.53e-11	0.968783	0.405	0.195	3.51e-07
CCL4L2	B memory	1.86e-08	1.50077	0.28	0.118	0.000425798
GNLY	B memory	9.69e-72	2.48229	0.931	0.474	2.22e-67
HLA-DQA2	B na茂ve	1.21e-74	-1.74172	0.01	0.886	2.78e-70
XIST	B na茂ve	9.39e-23	-0.927518	0.283	0.798	2.15e-18
HLA-DRB5	B na茂ve	2.31e-19	-0.823616	0.661	0.947	5.29e-15
IGLC3	B na茂ve	0.000611629	-0.775844	0.408	0.596	1
AHNAK	B na茂ve	1.18e-21	-0.747455	0.072	0.482	2.71e-17
ATRX	B na茂ve	1.92e-17	-0.723228	0.217	0.649	4.41e-13
IFI44L	B na茂ve	5.74e-15	-0.705081	0.053	0.342	1.32e-10
SMCHD1	B na茂ve	3.14e-15	-0.662705	0.293	0.754	7.2e-11
GOLGA4	B na茂ve	5.33e-18	-0.651453	0.099	0.5	1.22e-13
NEAT1	B na茂ve	1.23e-10	-0.647312	0.28	0.649	2.82e-06
RALGPS2	B na茂ve	5.24e-14	-0.631306	0.434	0.86	1.2e-09
ANKRD12	B na茂ve	5.42e-14	-0.617009	0.276	0.711	1.24e-09
TXNIP	B na茂ve	1.11e-09	-0.591218	0.467	0.825	2.56e-05
AKAP9	B na茂ve	4.22e-11	-0.589015	0.194	0.526	9.68e-07
TCF4	B na茂ve	1.42e-08	-0.586208	0.316	0.64	0.000325375
SAMD9L	B na茂ve	7.27e-17	-0.585938	0.079	0.439	1.67e-12
TRIM38	B na茂ve	4.6e-11	-0.579886	0.24	0.579	1.05e-06
SYK	B na茂ve	8.58e-15	-0.578553	0.115	0.474	1.97e-10
RNF213	B na茂ve	1.67e-11	-0.577066	0.224	0.57	3.83e-07
UTRN	B na茂ve	2.35e-12	-0.570239	0.164	0.509	5.38e-08
PPP1R14A	B na茂ve	4.51e-11	-0.563414	0.072	0.333	1.04e-06
HNRNPU	B na茂ve	7.27e-08	-0.563054	0.454	0.763	0.00166693
TTN	B na茂ve	2.71e-15	-0.553674	0.056	0.36	6.22e-11
IKZF1	B na茂ve	1.77e-12	-0.551996	0.204	0.579	4.06e-08
CRIP1	B na茂ve	2.57e-05	-0.541318	0.444	0.675	0.589934
BDP1	B na茂ve	2.86e-13	-0.540502	0.118	0.447	6.56e-09
GOLGB1	B na茂ve	1.99e-14	-0.53984	0.086	0.412	4.57e-10
PARP14	B na茂ve	7.7e-10	-0.533109	0.329	0.667	1.77e-05
PTPRC	B na茂ve	4.43e-11	-0.529026	0.566	0.868	1.02e-06
POU2F2	B na茂ve	1.67e-09	-0.528203	0.286	0.632	3.83e-05
PCSK7	B na茂ve	6.29e-13	-0.521126	0.092	0.404	1.44e-08
BANK1	B na茂ve	2.86e-10	-0.518859	0.513	0.86	6.55e-06
ANKRD11	B na茂ve	3.24e-10	-0.518595	0.188	0.5	7.43e-06
ITGB1	B na茂ve	3.58e-07	-0.518426	0.115	0.333	0.00821744
PLEK	B na茂ve	5.8e-12	-0.517147	0.122	0.439	1.33e-07
CELF2	B na茂ve	1.39e-10	-0.512964	0.188	0.526	3.18e-06
SWAP70	B na茂ve	1.79e-09	-0.507204	0.27	0.614	4.11e-05
KIAA0040	B na茂ve	2.37e-12	-0.504484	0.151	0.518	5.44e-08
ADD3	B na茂ve	4.17e-11	-0.501343	0.158	0.491	9.56e-07
XAF1	B na茂ve	1.61e-08	-0.495057	0.079	0.298	0.000370382
ARID1B	B na茂ve	3.01e-11	-0.492412	0.211	0.579	6.89e-07
SP100	B na茂ve	1.86e-09	-0.491288	0.345	0.711	4.27e-05
UPF2	B na茂ve	1.25e-14	-0.484717	0.141	0.535	2.87e-10
TRIM22	B na茂ve	2.71e-13	-0.484476	0.194	0.596	6.21e-09
HSP90B1	B na茂ve	2.85e-06	-0.48382	0.312	0.596	0.0653675
ARID4B	B na茂ve	1.04e-10	-0.483604	0.22	0.561	2.39e-06
ZEB2	B na茂ve	6.46e-09	-0.48184	0.168	0.447	0.000148098
NAP1L1	B na茂ve	3.61e-08	-0.479185	0.411	0.711	0.000827679
ITGA4	B na茂ve	4.61e-10	-0.478088	0.25	0.605	1.06e-05
MX1	B na茂ve	6.39e-11	-0.477903	0.076	0.333	1.47e-06
PRKCB	B na茂ve	6.56e-11	-0.475445	0.234	0.596	1.51e-06
PLAC8	B na茂ve	1.27e-07	-0.471166	0.454	0.754	0.00291266
MYCBP2	B na茂ve	1.01e-10	-0.469312	0.247	0.614	2.31e-06
CNTRL	B na茂ve	1.53e-12	-0.469126	0.109	0.43	3.51e-08
RIPOR2	B na茂ve	3.39e-08	-0.462728	0.428	0.746	0.000776995
BPTF	B na茂ve	1.82e-10	-0.459383	0.188	0.526	4.17e-06
PLD4	B na茂ve	7.29e-12	-0.456425	0.132	0.474	1.67e-07
NCOR1	B na茂ve	4.56e-10	-0.450293	0.191	0.526	1.05e-05
PCDH9	B na茂ve	3.06e-06	-0.446087	0.069	0.237	0.070111
SPG11	B na茂ve	1.86e-13	-0.445111	0.062	0.351	4.26e-09
ZDHHC21	B na茂ve	9.96e-12	-0.444305	0.102	0.404	2.28e-07
POLR2J3	B na茂ve	3.03e-11	-0.443689	0.128	0.447	6.96e-07
SRRM2	B na茂ve	3.03e-08	-0.441847	0.395	0.737	0.000696072
LUC7L3	B na茂ve	2.15e-09	-0.438327	0.336	0.711	4.92e-05
UCP2	B na茂ve	2.1e-07	-0.436607	0.434	0.754	0.0048219
DAPP1	B na茂ve	1.99e-09	-0.434475	0.191	0.518	4.56e-05
PAX5	B na茂ve	2.37e-08	-0.432064	0.227	0.544	0.000542883
2022-03-01	B na茂ve	1.35e-08	-0.43203	0.214	0.526	0.000310133
VPS13C	B na茂ve	1.87e-08	-0.430892	0.247	0.561	0.00042886
CAST	B na茂ve	1.62e-09	-0.430107	0.171	0.474	3.71e-05
PPM1K	B na茂ve	4.58e-08	-0.429846	0.247	0.561	0.00105027
BIRC3	B na茂ve	2.84e-06	-0.429237	0.398	0.649	0.0650876
TLN1	B na茂ve	3.3e-11	-0.425397	0.145	0.465	7.58e-07
GNL3	B na茂ve	8.13e-06	-0.423746	0.115	0.307	0.186437
KTN1	B na茂ve	2.97e-09	-0.423257	0.266	0.632	6.82e-05
HNRNPD	B na茂ve	8.37e-09	-0.422492	0.243	0.579	0.000192021
PHKB	B na茂ve	1.67e-12	-0.42168	0.092	0.404	3.83e-08
CCDC88A	B na茂ve	5.56e-05	-0.421142	0.053	0.175	1
CCDC50	B na茂ve	2.05e-06	-0.419522	0.299	0.588	0.0469576
MALAT1	B na茂ve	1.18e-26	-0.41942	1	1	2.71e-22
PTPN6	B na茂ve	3.28e-06	-0.418951	0.431	0.711	0.0751712
ASH1L	B na茂ve	3.47e-10	-0.418042	0.155	0.474	7.97e-06
MACF1	B na茂ve	2.23e-08	-0.417992	0.181	0.465	0.000510927
MS4A1	B na茂ve	4.29e-08	-0.417753	0.875	0.965	0.000983782
NIPBL	B na茂ve	1.28e-11	-0.416147	0.122	0.439	2.95e-07
AC007952.4	B na茂ve	8.02e-07	-0.415585	0.069	0.246	0.018398
CD79B	B na茂ve	2.95e-07	-0.414508	0.717	0.886	0.00676206
MZB1	B na茂ve	1.22e-08	-0.414355	0.145	0.421	0.000279672
AFF3	B na茂ve	2.51e-07	-0.412445	0.391	0.728	0.00575502
CSGALNACT1	B na茂ve	1.28e-13	-0.411104	0.013	0.219	2.94e-09
EIF5B	B na茂ve	4.57e-09	-0.406959	0.135	0.404	0.000104864
MEF2A	B na茂ve	2.81e-09	-0.405575	0.168	0.474	6.44e-05
SMG1	B na茂ve	1.77e-08	-0.405266	0.191	0.482	0.000405237
PARP15	B na茂ve	7.47e-09	-0.404787	0.115	0.377	0.000171318
DDX17	B na茂ve	6.26e-08	-0.404456	0.507	0.851	0.0014366
LYN	B na茂ve	5.72e-10	-0.404234	0.257	0.64	1.31e-05
CD22	B na茂ve	1.78e-08	-0.403871	0.247	0.605	0.000408363
AL499604.1	B na茂ve	1.67e-11	-0.403769	0.046	0.281	3.82e-07
FUS	B na茂ve	3.38e-08	-0.400587	0.414	0.746	0.000775605
ISG15	B na茂ve	8.9e-07	-0.399186	0.211	0.482	0.0204246
PTPN1	B na茂ve	6.4e-11	-0.398957	0.105	0.395	1.47e-06
TTC14	B na茂ve	1.21e-08	-0.396457	0.109	0.36	0.000278299
SAMD9	B na茂ve	2.84e-09	-0.396229	0.145	0.43	6.51e-05
DNAJC10	B na茂ve	1.48e-07	-0.39587	0.135	0.377	0.0033905
SON	B na茂ve	4.46e-09	-0.392197	0.497	0.868	0.000102296
PTP4A2	B na茂ve	1.98e-07	-0.391736	0.243	0.544	0.00453543
EML4	B na茂ve	6.28e-10	-0.38835	0.125	0.412	1.44e-05
ATM	B na茂ve	1.95e-08	-0.387633	0.306	0.667	0.000447307
NOTCH2	B na茂ve	5.79e-11	-0.381724	0.089	0.368	1.33e-06
ZNF292	B na茂ve	2.93e-08	-0.380399	0.164	0.447	0.000672882
CEP350	B na茂ve	5.93e-10	-0.379695	0.079	0.325	1.36e-05
PSAP	B na茂ve	3.75e-08	-0.379304	0.148	0.412	0.000861168
SH3KBP1	B na茂ve	3.92e-09	-0.378052	0.109	0.368	8.98e-05
ATP2B1	B na茂ve	1.6e-07	-0.376573	0.243	0.544	0.00367871
UVRAG	B na茂ve	1.99e-10	-0.375821	0.145	0.465	4.57e-06
SOX4	B na茂ve	7.2e-07	-0.374602	0.053	0.219	0.0165142
FAM133B	B na茂ve	5.88e-10	-0.372041	0.158	0.474	1.35e-05
NCOA7	B na茂ve	6.98e-10	-0.370885	0.066	0.289	1.6e-05
NSD1	B na茂ve	9.25e-09	-0.368822	0.151	0.439	0.000212144
CDK13	B na茂ve	3.26e-09	-0.368192	0.132	0.412	7.48e-05
SLC39A10	B na茂ve	1.85e-05	-0.367872	0.125	0.307	0.424853
EEF2	B na茂ve	3.68e-08	-0.367867	0.714	0.93	0.000844745
TOP1	B na茂ve	8.55e-09	-0.36783	0.161	0.456	0.000196139
SKAP2	B na茂ve	4.86e-08	-0.366747	0.234	0.544	0.00111529
RTN4	B na茂ve	3.43e-09	-0.366482	0.138	0.421	7.87e-05
TMEM154	B na茂ve	1.15e-07	-0.366066	0.197	0.474	0.00264545
AKAP13	B na茂ve	1.73e-08	-0.366049	0.306	0.667	0.000397267
BMP2K	B na茂ve	6.98e-09	-0.365567	0.066	0.281	0.000160136
JAK1	B na茂ve	2.09e-07	-0.365478	0.355	0.693	0.00480171
CTCF	B na茂ve	5.85e-09	-0.363718	0.105	0.36	0.000134292
UPF3A	B na茂ve	1.07e-08	-0.363705	0.128	0.395	0.000245838
DDX5	B na茂ve	8.97e-09	-0.363371	0.842	1	0.000205698
LBR	B na茂ve	7.79e-10	-0.362062	0.151	0.474	1.79e-05
MPEG1	B na茂ve	4.6e-05	-0.361573	0.109	0.281	1
CIITA	B na茂ve	5.2e-09	-0.3615	0.178	0.491	0.000119253
NABP1	B na茂ve	3.62e-05	-0.36109	0.148	0.342	0.83053
ADD1	B na茂ve	9.94e-11	-0.359782	0.138	0.465	2.28e-06
DICER1	B na茂ve	1.35e-10	-0.359684	0.062	0.307	3.09e-06
PIP4K2A	B na茂ve	1.36e-08	-0.359227	0.086	0.316	0.000312897
PCM1	B na茂ve	1.34e-08	-0.358423	0.194	0.5	0.000307312
TLR10	B na茂ve	2.41e-07	-0.357924	0.191	0.465	0.00553307
RBM25	B na茂ve	1.85e-07	-0.357649	0.293	0.614	0.00425369
ITSN2	B na茂ve	2.58e-06	-0.355232	0.194	0.439	0.059171
ELK4	B na茂ve	2.92e-09	-0.354762	0.092	0.342	6.69e-05
GTF2I	B na茂ve	2.21e-06	-0.353512	0.197	0.456	0.0507893
DEK	B na茂ve	8.94e-08	-0.353375	0.194	0.482	0.00205007
EVI2B	B na茂ve	9.52e-07	-0.352936	0.385	0.675	0.0218286
COBLL1	B na茂ve	3.74e-06	-0.352208	0.151	0.377	0.085859
OGA	B na茂ve	1.54e-07	-0.349848	0.191	0.474	0.00352194
CCDC18-AS1	B na茂ve	2.3e-07	-0.349735	0.109	0.333	0.00528194
EIF3A	B na茂ve	9.49e-08	-0.349512	0.135	0.386	0.002176
FNBP1	B na茂ve	2.46e-08	-0.348793	0.204	0.5	0.000564405
RERE	B na茂ve	8.63e-09	-0.34722	0.112	0.377	0.000198026
ETS1	B na茂ve	4.19e-09	-0.34666	0.253	0.614	9.62e-05
MBNL1	B na茂ve	6.95e-06	-0.346229	0.421	0.711	0.159432
TBC1D9	B na茂ve	2.7e-08	-0.345192	0.062	0.263	0.000619679
DYNC1I2	B na茂ve	9.7e-10	-0.344949	0.082	0.333	2.22e-05
IQSEC1	B na茂ve	2.72e-08	-0.344874	0.072	0.281	0.000624239
PRH1	B na茂ve	1.48e-08	-0.344753	0.056	0.254	0.000338919
SP110	B na茂ve	4.61e-07	-0.3439	0.332	0.675	0.0105647
SH3BP5	B na茂ve	4.42e-07	-0.343818	0.214	0.491	0.0101417
APBB1IP	B na茂ve	4.11e-08	-0.343235	0.276	0.623	0.000942984
FRYL	B na茂ve	8.85e-09	-0.342845	0.086	0.316	0.000203075
ANXA4	B na茂ve	7.89e-09	-0.342745	0.109	0.368	0.000180896
PABPC1	B na茂ve	1.28e-06	-0.342718	0.648	0.912	0.0294346
TPM3	B na茂ve	1.18e-07	-0.341472	0.461	0.807	0.00270404
PTPN2	B na茂ve	1.28e-08	-0.341436	0.164	0.456	0.000292622
ERAP2	B na茂ve	8.45e-10	-0.340342	0.062	0.289	1.94e-05
KMT2A	B na茂ve	6.31e-07	-0.339543	0.191	0.447	0.0144806
LRRFIP1	B na茂ve	1.21e-07	-0.338091	0.28	0.605	0.00278264
PRKAG2	B na茂ve	3.43e-09	-0.337727	0.036	0.219	7.88e-05
HNRNPAB	B na茂ve	4.63e-08	-0.337392	0.155	0.43	0.00106107
SETX	B na茂ve	4.91e-07	-0.337201	0.217	0.5	0.0112707
WSB1	B na茂ve	1.71e-05	-0.337084	0.336	0.596	0.393254
ARHGAP25	B na茂ve	6.84e-06	-0.336855	0.099	0.281	0.156903
TAOK3	B na茂ve	1.83e-08	-0.336211	0.174	0.474	0.000419281
FXYD1	B na茂ve	1.04e-07	-0.334848	0.023	0.167	0.00237452
FCRL1	B na茂ve	2.54e-06	-0.334452	0.326	0.649	0.0583249
HEATR5B	B na茂ve	5.65e-12	-0.333997	0.056	0.325	1.3e-07
DDX18	B na茂ve	2.32e-08	-0.333717	0.237	0.57	0.000531724
BOD1L1	B na茂ve	7.05e-07	-0.332221	0.362	0.693	0.0161665
WNK1	B na茂ve	2.69e-08	-0.332046	0.095	0.325	0.000618159
IFI6	B na茂ve	6.06e-05	-0.331802	0.056	0.184	1
CDV3	B na茂ve	1.05e-06	-0.326923	0.243	0.518	0.0240084
FBL	B na茂ve	1.45e-08	-0.326873	0.141	0.43	0.000332273
IFI16	B na茂ve	1.33e-05	-0.326294	0.355	0.649	0.304793
GCC2	B na茂ve	5.81e-07	-0.325835	0.25	0.544	0.0133296
OAS1	B na茂ve	4.87e-06	-0.325363	0.105	0.289	0.111795
NIN	B na茂ve	1.55e-10	-0.325325	0.095	0.377	3.56e-06
DYNC1H1	B na茂ve	1.86e-10	-0.325247	0.092	0.368	4.26e-06
DOP1A	B na茂ve	1.21e-10	-0.324877	0.026	0.219	2.78e-06
TRIP11	B na茂ve	7.72e-09	-0.324372	0.072	0.298	0.000177079
HSPA9	B na茂ve	4.23e-05	-0.324227	0.197	0.404	0.970306
SMARCA5	B na茂ve	3.4e-06	-0.322964	0.138	0.351	0.0779303
HNRNPA2B1	B na茂ve	2.79e-05	-0.322625	0.78	0.939	0.639441
CBLB	B na茂ve	2.6e-08	-0.321334	0.056	0.246	0.000595393
ZNF207	B na茂ve	3.95e-07	-0.320995	0.237	0.535	0.00906313
EIF5	B na茂ve	5.35e-06	-0.320122	0.352	0.658	0.122722
N4BP2	B na茂ve	0.00020254	-0.320075	0.066	0.184	1
TTC3	B na茂ve	6.66e-06	-0.31886	0.174	0.412	0.152653
TCEA1	B na茂ve	3.03e-06	-0.318265	0.342	0.675	0.0694116
EIF2AK2	B na茂ve	1.08e-10	-0.317913	0.112	0.412	2.47e-06
MBD2	B na茂ve	1.02e-06	-0.316779	0.151	0.395	0.0232945
TKT	B na茂ve	1.66e-07	-0.315265	0.188	0.474	0.00380492
GDI2	B na茂ve	2.85e-06	-0.315156	0.382	0.693	0.0654019
PLCG2	B na茂ve	1.33e-06	-0.314838	0.342	0.675	0.0303998
PBRM1	B na茂ve	2.63e-08	-0.314248	0.079	0.298	0.000604092
ATR	B na茂ve	1.86e-08	-0.314184	0.072	0.289	0.000426845
IQGAP1	B na茂ve	1.43e-06	-0.314179	0.174	0.421	0.0328989
ZNF75A	B na茂ve	8.33e-09	-0.313975	0.049	0.246	0.000191036
UHMK1	B na茂ve	5.92e-07	-0.313276	0.112	0.325	0.0135793
FCRL2	B na茂ve	1.42e-06	-0.313068	0.204	0.482	0.0326655
ATP5PB	B na茂ve	2.25e-07	-0.312811	0.079	0.272	0.00516576
MTSS1	B na茂ve	1.88e-08	-0.312786	0.181	0.491	0.000430516
AFTPH	B na茂ve	8.46e-10	-0.312531	0.095	0.368	1.94e-05
WAC	B na茂ve	1.51e-07	-0.312407	0.122	0.368	0.00345944
PDCD7	B na茂ve	6.78e-07	-0.312263	0.164	0.412	0.0155458
IFIT2	B na茂ve	2.42e-08	-0.311952	0.033	0.202	0.000555595
FCRL3	B na茂ve	9.12e-07	-0.311428	0.089	0.289	0.0209297
MIER1	B na茂ve	3.68e-07	-0.311103	0.122	0.351	0.00844835
PRRC2C	B na茂ve	7.1e-06	-0.310942	0.342	0.64	0.162746
DENR	B na茂ve	3.23e-09	-0.31055	0.128	0.421	7.4e-05
FTX	B na茂ve	1.15e-06	-0.309558	0.118	0.333	0.0264313
LBH	B na茂ve	0.000265821	-0.308911	0.299	0.535	1
CEP57	B na茂ve	1.14e-06	-0.308651	0.089	0.281	0.0261167
TAX1BP1	B na茂ve	2.49e-05	-0.30753	0.161	0.368	0.571436
CREBBP	B na茂ve	9.11e-08	-0.306688	0.059	0.246	0.00208879
DGKD	B na茂ve	9.93e-08	-0.306448	0.125	0.377	0.00227779
BCLAF1	B na茂ve	1.63e-05	-0.306205	0.23	0.474	0.374411
ARID1A	B na茂ve	6.08e-07	-0.30602	0.125	0.351	0.0139358
ATF7IP	B na茂ve	8.08e-07	-0.305954	0.211	0.491	0.0185442
SRSF11	B na茂ve	7.19e-05	-0.305776	0.283	0.526	1
NKTR	B na茂ve	3.32e-09	-0.305697	0.181	0.5	7.63e-05
TCOF1	B na茂ve	1.15e-10	-0.305578	0.043	0.263	2.63e-06
SSB	B na茂ve	9.49e-06	-0.305327	0.266	0.544	0.217593
PCF11	B na茂ve	6.38e-08	-0.305318	0.132	0.386	0.00146285
ACTR3	B na茂ve	4.72e-06	-0.304896	0.434	0.781	0.108218
FCRLA	B na茂ve	3.59e-07	-0.304783	0.191	0.474	0.00822783
ARL6IP5	B na茂ve	0.000105401	-0.303842	0.411	0.675	1
FAM107B	B na茂ve	2.92e-06	-0.303582	0.332	0.649	0.0668893
NCOA3	B na茂ve	1.02e-05	-0.302293	0.263	0.535	0.235039
CCR6	B na茂ve	5.19e-06	-0.302256	0.105	0.298	0.119104
HHEX	B na茂ve	5.01e-07	-0.302224	0.207	0.491	0.0115032
OSBPL8	B na茂ve	4.79e-07	-0.301848	0.184	0.456	0.0109874
BCL11A	B na茂ve	0.000200455	-0.301436	0.48	0.746	1
TPR	B na茂ve	1.76e-07	-0.300861	0.197	0.482	0.00404445
NFATC2IP	B na茂ve	1.18e-06	-0.300554	0.099	0.298	0.0269763
MARF1	B na茂ve	5.7e-08	-0.299851	0.066	0.272	0.00130691
USP24	B na茂ve	8.69e-10	-0.299494	0.066	0.298	1.99e-05
IGHG1	B na茂ve	0.000221678	-0.299234	0.049	0.158	1
NSRP1	B na茂ve	2.96e-05	-0.298199	0.086	0.246	0.679148
RCSD1	B na茂ve	4.98e-08	-0.298172	0.336	0.746	0.00114189
SYNRG	B na茂ve	3.68e-06	-0.29794	0.178	0.412	0.0843219
MAP3K2	B na茂ve	1.71e-06	-0.29746	0.138	0.368	0.0393342
FNBP4	B na茂ve	1.69e-07	-0.297423	0.155	0.421	0.00388089
MIR29B2CHG	B na茂ve	5.89e-06	-0.297326	0.053	0.202	0.135184
IKZF3	B na茂ve	4.25e-07	-0.296604	0.243	0.544	0.00975342
ATP5F1A	B na茂ve	7.13e-06	-0.296345	0.217	0.465	0.16359
CHD2	B na茂ve	1.26e-05	-0.2963	0.365	0.667	0.287943
STX7	B na茂ve	2.18e-06	-0.295826	0.378	0.702	0.0499903
CPNE5	B na茂ve	1.32e-07	-0.295804	0.089	0.307	0.00303376
ITFG2	B na茂ve	1.86e-09	-0.295304	0.039	0.237	4.27e-05
CXXC5	B na茂ve	3.02e-06	-0.295272	0.24	0.518	0.0691814
TRIM33	B na茂ve	2.78e-07	-0.294853	0.082	0.281	0.0063716
PRPF38B	B na茂ve	2.28e-05	-0.294795	0.214	0.447	0.523444
CCDC141	B na茂ve	2.49e-07	-0.294102	0.049	0.219	0.00571852
CYB561A3	B na茂ve	0.000232082	-0.293787	0.276	0.535	1
EBF1	B na茂ve	8.75e-08	-0.293401	0.099	0.333	0.00200788
DOCK8	B na茂ve	6.13e-07	-0.293217	0.224	0.518	0.0140665
MTDH	B na茂ve	2.36e-05	-0.292719	0.25	0.491	0.540551
SHPRH	B na茂ve	3.63e-06	-0.292348	0.089	0.272	0.0832047
PRMT9	B na茂ve	0.00214229	-0.292117	0.128	0.254	1
DLEU2	B na茂ve	1.65e-08	-0.291683	0.076	0.298	0.000378005
FCMR	B na茂ve	0.000653683	-0.291203	0.513	0.772	1
S1PR4	B na茂ve	2.91e-07	-0.291122	0.217	0.518	0.00667395
TNRC6B	B na茂ve	2.92e-05	-0.290889	0.276	0.526	0.669161
LIMS2	B na茂ve	5.01e-09	-0.290588	0.003	0.123	0.000115033
VASP	B na茂ve	2.54e-06	-0.290522	0.22	0.5	0.0583399
SAMD4B	B na茂ve	9.95e-10	-0.28961	0.039	0.237	2.28e-05
MCL1	B na茂ve	1.59e-06	-0.289601	0.23	0.518	0.0363756
HERC1	B na茂ve	4.17e-07	-0.288835	0.079	0.272	0.00955831
MT2A	B na茂ve	9.12e-05	-0.288712	0.043	0.158	1
CLECL1	B na茂ve	1.93e-07	-0.287705	0.092	0.307	0.00442832
ESF1	B na茂ve	6.24e-07	-0.287202	0.132	0.368	0.0143226
ZMAT3	B na茂ve	3.96e-10	-0.286222	0.03	0.219	9.08e-06
MAP4	B na茂ve	7.76e-07	-0.285848	0.092	0.289	0.0178081
SRRM1	B na茂ve	4.26e-05	-0.285833	0.382	0.684	0.976887
CYSLTR1	B na茂ve	4.25e-05	-0.285566	0.135	0.325	0.975751
PPIP5K2	B na茂ve	2.93e-09	-0.285442	0.089	0.342	6.72e-05
BCL7A	B na茂ve	1.18e-07	-0.285225	0.089	0.307	0.00271104
TRAF3	B na茂ve	9.07e-08	-0.284569	0.062	0.254	0.00208121
WDR11	B na茂ve	1.52e-08	-0.284499	0.069	0.289	0.000349076
TM9SF2	B na茂ve	1.68e-08	-0.28448	0.082	0.307	0.00038626
ANTXR2	B na茂ve	1.76e-06	-0.284143	0.049	0.202	0.0402677
KPNB1	B na茂ve	8.64e-07	-0.283388	0.148	0.386	0.0198086
TRIP12	B na茂ve	8.75e-08	-0.282721	0.105	0.342	0.00200686
FOXP1	B na茂ve	0.000146865	-0.282694	0.536	0.798	1
MSL3	B na茂ve	7.8e-06	-0.282624	0.099	0.281	0.178867
MX2	B na茂ve	1.21e-08	-0.28224	0.053	0.254	0.000277202
HCK	B na茂ve	4.38e-10	-0.281984	0.02	0.193	1.01e-05
SFT2D2	B na茂ve	6.52e-07	-0.281737	0.099	0.307	0.0149512
CTDSPL2	B na茂ve	9.94e-06	-0.281485	0.062	0.211	0.228017
ANKRD44	B na茂ve	2.44e-06	-0.281016	0.201	0.456	0.0559047
USP15	B na茂ve	1.51e-06	-0.280687	0.227	0.526	0.0346023
SERBP1	B na茂ve	0.000483471	-0.280294	0.461	0.684	1
KLF13	B na茂ve	7.17e-05	-0.28014	0.174	0.368	1
GLS	B na茂ve	6.04e-08	-0.279663	0.197	0.509	0.00138481
SMC1A	B na茂ve	1.4e-06	-0.279208	0.086	0.272	0.032029
PKN2	B na茂ve	6.82e-07	-0.278853	0.122	0.351	0.0156518
CEP135	B na茂ve	8.18e-07	-0.27877	0.046	0.202	0.0187576
OAS2	B na茂ve	2.24e-07	-0.277997	0.046	0.211	0.00514402
IWS1	B na茂ve	9.21e-08	-0.277709	0.049	0.228	0.0021125
AC245060.5	B na茂ve	1.63e-10	-0.277363	0.02	0.202	3.74e-06
RNF216	B na茂ve	3.94e-06	-0.277324	0.099	0.281	0.0902739
SCAF11	B na茂ve	2.65e-05	-0.277199	0.339	0.596	0.608126
IK	B na茂ve	1.66e-05	-0.276986	0.168	0.377	0.379949
CNOT4	B na茂ve	1.1e-08	-0.276644	0.099	0.351	0.00025176
ROCK1	B na茂ve	1.3e-06	-0.275828	0.168	0.421	0.0299301
ZBTB44	B na茂ve	2.83e-08	-0.275002	0.062	0.263	0.00064923
FAM91A1	B na茂ve	1.28e-06	-0.27492	0.049	0.202	0.0292609
PNN	B na茂ve	4.79e-05	-0.274874	0.303	0.561	1
ZNF280D	B na茂ve	4.25e-08	-0.2748	0.049	0.237	0.000974228
DDX46	B na茂ve	9.42e-06	-0.274486	0.211	0.465	0.216156
PAK2	B na茂ve	3.11e-05	-0.273782	0.247	0.5	0.713356
ARID5B	B na茂ve	1.34e-05	-0.27364	0.217	0.474	0.306816
ZNF567	B na茂ve	1.1e-06	-0.273601	0.039	0.184	0.0252069
KIAA1109	B na茂ve	1.06e-07	-0.273306	0.053	0.237	0.00242229
TAF15	B na茂ve	9.54e-08	-0.273225	0.082	0.298	0.002188
EP300	B na茂ve	1.95e-07	-0.273099	0.092	0.307	0.00446329
CHD9	B na茂ve	3.74e-05	-0.272521	0.273	0.535	0.857871
SNX6	B na茂ve	2.44e-05	-0.272297	0.224	0.465	0.560279
CWF19L2	B na茂ve	3.5e-05	-0.272285	0.125	0.316	0.80322
CAPRIN1	B na茂ve	1.08e-06	-0.27142	0.099	0.298	0.0247018
AC060780.1	B na茂ve	7.09e-07	-0.271336	0.026	0.158	0.0162646
SUZ12	B na茂ve	9.4e-07	-0.271074	0.118	0.342	0.0215565
YY1	B na茂ve	2e-05	-0.271045	0.184	0.421	0.459838
ANAPC5	B na茂ve	1.56e-06	-0.26992	0.112	0.325	0.0357777
DOCK10	B na茂ve	1.12e-05	-0.269027	0.115	0.307	0.256091
NUFIP2	B na茂ve	1.37e-06	-0.268902	0.128	0.351	0.0314737
NCBP2	B na茂ve	2.92e-06	-0.268883	0.141	0.368	0.0670049
STAT3	B na茂ve	0.000372218	-0.268643	0.164	0.342	1
KDM2A	B na茂ve	2.58e-06	-0.268102	0.099	0.289	0.0590841
PHF14	B na茂ve	2.44e-07	-0.267914	0.155	0.421	0.00559772
LY6E	B na茂ve	4.14e-05	-0.267529	0.23	0.474	0.949666
CD84	B na茂ve	5.15e-08	-0.267432	0.046	0.228	0.00118245
SMARCA2	B na茂ve	1.24e-06	-0.266982	0.128	0.351	0.0284663
ARHGAP17	B na茂ve	5.61e-05	-0.266854	0.132	0.316	1
CTR9	B na茂ve	2.73e-05	-0.266194	0.086	0.246	0.62542
KAT6A	B na茂ve	2.24e-06	-0.26505	0.112	0.316	0.0512813
HPS5	B na茂ve	1.65e-07	-0.264985	0.059	0.246	0.00378551
IRAK1	B na茂ve	1.97e-08	-0.264979	0.069	0.281	0.000451697
TNFRSF13B	B na茂ve	6.81e-07	-0.264822	0.102	0.316	0.0156118
RESF1	B na茂ve	5.95e-05	-0.263906	0.28	0.535	1
CEBPZ	B na茂ve	8.6e-07	-0.263369	0.102	0.316	0.0197231
CCDC191	B na茂ve	6.83e-09	-0.263179	0.02	0.175	0.000156779
PHF20L1	B na茂ve	2.02e-06	-0.262912	0.105	0.307	0.0462257
UGCG	B na茂ve	0.0076873	-0.262784	0.171	0.307	1
MAT2B	B na茂ve	1.75e-08	-0.262483	0.076	0.298	0.000402166
CLINT1	B na茂ve	1.21e-07	-0.262439	0.105	0.342	0.00276624
DHX36	B na茂ve	1.24e-06	-0.261675	0.214	0.491	0.0284725
AL021155.5	B na茂ve	7.47e-05	-0.261562	0.043	0.158	1
OFD1	B na茂ve	3.55e-06	-0.261353	0.217	0.491	0.0814381
PHACTR4	B na茂ve	4.28e-08	-0.261127	0.036	0.202	0.00098167
HERC2	B na茂ve	1.53e-07	-0.260894	0.059	0.246	0.00352055
ACIN1	B na茂ve	5.49e-07	-0.260817	0.082	0.281	0.0125894
ACTR2	B na茂ve	0.000656987	-0.260523	0.421	0.675	1
CDK12	B na茂ve	7.04e-07	-0.259947	0.089	0.289	0.0161423
SRSF4	B na茂ve	0.000242781	-0.259591	0.168	0.351	1
ZNF33A	B na茂ve	7.16e-06	-0.259538	0.102	0.289	0.164189
RTF1	B na茂ve	1.33e-07	-0.258962	0.145	0.412	0.00304255
SUPT16H	B na茂ve	3.5e-05	-0.258735	0.102	0.272	0.802375
ABCF1	B na茂ve	8.9e-06	-0.258356	0.082	0.254	0.204047
ZMYND8	B na茂ve	2.84e-06	-0.258256	0.082	0.263	0.0651572
EIF4G3	B na茂ve	9.42e-08	-0.258126	0.082	0.298	0.00216101
SARS	B na茂ve	1.7e-06	-0.257883	0.105	0.307	0.0390166
MAPRE2	B na茂ve	1.49e-06	-0.257335	0.095	0.289	0.0341862
FAM192A	B na茂ve	3.5e-07	-0.25656	0.086	0.289	0.00802964
EIF3B	B na茂ve	4.2e-06	-0.256497	0.086	0.263	0.0963089
ATXN7L3B	B na茂ve	5.51e-06	-0.256236	0.072	0.237	0.126427
MBD4	B na茂ve	8.75e-05	-0.256083	0.253	0.491	1
PNISR	B na茂ve	0.000129688	-0.255909	0.632	0.86	1
WDR74	B na茂ve	0.00118642	-0.255528	0.151	0.307	1
BRD4	B na茂ve	0.000213619	-0.255202	0.135	0.307	1
UBE3C	B na茂ve	5.52e-08	-0.25445	0.033	0.193	0.00126732
SEPHS2	B na茂ve	1.09e-05	-0.254424	0.076	0.237	0.249938
BAZ2A	B na茂ve	6.38e-08	-0.254422	0.056	0.246	0.00146274
TMA16	B na茂ve	7.46e-06	-0.254167	0.062	0.219	0.171183
PIKFYVE	B na茂ve	5.75e-05	-0.253958	0.105	0.272	1
PHIP	B na茂ve	3.55e-05	-0.25348	0.171	0.386	0.813889
FUT8	B na茂ve	2.2e-07	-0.253437	0.069	0.263	0.00504114
ARL5A	B na茂ve	8.22e-08	-0.253374	0.178	0.482	0.00188469
ZNF451	B na茂ve	8.67e-07	-0.253195	0.076	0.263	0.019889
EPS15	B na茂ve	2.73e-06	-0.253006	0.112	0.316	0.0625672
PPP4R3A	B na茂ve	4.49e-06	-0.252927	0.155	0.395	0.102981
WASF2	B na茂ve	8e-05	-0.252889	0.26	0.509	1
RECQL	B na茂ve	1.33e-07	-0.252742	0.109	0.342	0.00306019
RICTOR	B na茂ve	1.9e-07	-0.25219	0.086	0.298	0.00436513
MBTPS1	B na茂ve	2.56e-06	-0.252157	0.062	0.228	0.0587217
UBLCP1	B na茂ve	0.000136301	-0.252075	0.056	0.175	1
WAPL	B na茂ve	3.22e-05	-0.251626	0.079	0.228	0.738227
PARP1	B na茂ve	0.000150548	-0.251216	0.23	0.465	1
DDX39B	B na茂ve	1.31e-05	-0.251115	0.257	0.535	0.299528
SEC62	B na茂ve	5.64e-05	-0.250437	0.444	0.781	1
ITM2B	B na茂ve	0.02127	0.250244	0.658	0.684	1
SERP1	B na茂ve	0.00324239	0.250662	0.789	0.842	1
SLC39A3	B na茂ve	0.0804722	0.250701	0.184	0.123	1
MEAF6	B na茂ve	0.35456	0.25268	0.329	0.36	1
ITM2A	B na茂ve	0.0234741	0.252792	0.115	0.044	1
DPY30	B na茂ve	0.0502373	0.253365	0.289	0.228	1
RUBCNL	B na茂ve	0.268664	0.253434	0.342	0.36	1
ID3	B na茂ve	0.615387	0.255538	0.178	0.219	1
C1orf43	B na茂ve	0.170782	0.256264	0.263	0.237	1
SFT2D1	B na茂ve	0.121528	0.256506	0.385	0.404	1
BTG2	B na茂ve	0.117834	0.25783	0.615	0.614	1
TTC1	B na茂ve	0.238453	0.258081	0.214	0.184	1
CD99	B na茂ve	0.220034	0.258472	0.319	0.316	1
TMEM126A	B na茂ve	0.164393	0.259252	0.145	0.105	1
PSMD8	B na茂ve	0.13921	0.260306	0.411	0.456	1
LINC00926	B na茂ve	0.157486	0.260331	0.586	0.649	1
BAX	B na茂ve	0.147193	0.26089	0.382	0.377	1
OSTF1	B na茂ve	0.0740779	0.261619	0.454	0.5	1
MYL12A	B na茂ve	0.000470017	0.262719	0.905	0.947	1
NDUFB8	B na茂ve	0.0140337	0.263543	0.503	0.482	1
NDUFS7	B na茂ve	0.17591	0.265056	0.303	0.289	1
RBM8A	B na茂ve	0.0250422	0.265372	0.493	0.491	1
BCL7B	B na茂ve	0.20213	0.265948	0.227	0.193	1
SMDT1	B na茂ve	0.00463839	0.266324	0.711	0.746	1
CLK1	B na茂ve	0.276482	0.267805	0.418	0.465	1
UBE2L3	B na茂ve	0.0768349	0.267822	0.339	0.316	1
OSER1	B na茂ve	0.459904	0.268057	0.332	0.377	1
ATG101	B na茂ve	0.185073	0.269667	0.243	0.211	1
STK17A	B na茂ve	0.0945761	0.270749	0.562	0.623	1
IER2	B na茂ve	0.293344	0.270807	0.671	0.728	1
TUBA4A	B na茂ve	0.63765	0.271239	0.289	0.325	1
HINT1	B na茂ve	0.000122546	0.272645	0.878	0.904	1
BASP1	B na茂ve	0.0354487	0.273398	0.543	0.509	1
CYCS	B na茂ve	0.00412152	0.275368	0.513	0.43	1
DBI	B na茂ve	0.123562	0.275442	0.582	0.693	1
DEDD2	B na茂ve	0.255147	0.275708	0.319	0.307	1
RGS19	B na茂ve	0.120136	0.277682	0.49	0.544	1
TSPO	B na茂ve	0.0902036	0.277716	0.336	0.298	1
NOP10	B na茂ve	0.0739848	0.279512	0.49	0.526	1
DAD1	B na茂ve	0.0359296	0.280222	0.51	0.544	1
SKIL	B na茂ve	0.0221954	0.280652	0.411	0.325	1
PFDN5	B na茂ve	6.97e-07	0.281864	0.993	0.991	0.0159936
UBC	B na茂ve	0.00426186	0.282198	0.898	0.956	1
CD63	B na茂ve	0.886311	0.282567	0.283	0.333	1
SYPL1	B na茂ve	0.108606	0.282684	0.52	0.57	1
JAGN1	B na茂ve	0.20181	0.282751	0.164	0.132	1
LGALS1	B na茂ve	0.424153	0.285456	0.293	0.298	1
RBM3	B na茂ve	0.111586	0.286575	0.441	0.447	1
H3F3B	B na茂ve	0.0178839	0.286587	0.921	0.965	1
MRPL4	B na茂ve	0.109823	0.286666	0.234	0.193	1
METRNL	B na茂ve	0.0161819	0.288495	0.178	0.088	1
HERPUD1	B na茂ve	0.0494611	0.289423	0.714	0.754	1
VEGFB	B na茂ve	0.0545018	0.289439	0.312	0.254	1
ALOX5AP	B na茂ve	0.340106	0.290417	0.385	0.395	1
CUTA	B na茂ve	0.0840981	0.290931	0.414	0.404	1
SERF2	B na茂ve	4.35e-07	0.291944	0.977	0.991	0.00997368
LAMTOR1	B na茂ve	0.124185	0.292427	0.391	0.404	1
B3GAT3	B na茂ve	0.167811	0.293098	0.174	0.132	1
GRASP	B na茂ve	0.0862168	0.293137	0.194	0.14	1
SHISAL2A	B na茂ve	0.0241335	0.295135	0.194	0.114	1
ANKRD37	B na茂ve	0.0639584	0.297273	0.217	0.149	1
ZNF331	B na茂ve	0.0149529	0.297315	0.375	0.281	1
FAM174C	B na茂ve	0.104749	0.298491	0.283	0.237	1
SELENOH	B na茂ve	0.00392992	0.298521	0.711	0.763	1
PPP1CB	B na茂ve	0.104905	0.299977	0.434	0.43	1
LINC01138	B na茂ve	0.032855	0.300151	0.191	0.114	1
PPP1R11	B na茂ve	0.0141529	0.300243	0.207	0.114	1
RHOG	B na茂ve	0.147817	0.300556	0.316	0.298	1
LIMD2	B na茂ve	0.00434648	0.302322	0.836	0.877	1
C7orf50	B na茂ve	0.0640328	0.304289	0.306	0.254	1
SH3BGRL3	B na茂ve	0.00164211	0.307258	0.891	0.921	1
TMEM14C	B na茂ve	0.0305051	0.309919	0.312	0.246	1
TMSB4X	B na茂ve	1.93e-10	0.312096	1	1	4.43e-06
SARAF	B na茂ve	0.0174726	0.312991	0.694	0.728	1
DEGS1	B na茂ve	0.0579841	0.313431	0.25	0.193	1
CMC1	B na茂ve	0.338723	0.314106	0.191	0.167	1
LYSMD2	B na茂ve	0.0385947	0.315784	0.47	0.482	1
ATP6V0E1	B na茂ve	0.000647877	0.316078	0.674	0.702	1
GPSM3	B na茂ve	0.0190593	0.316151	0.628	0.693	1
HLA-DPA1	B na茂ve	8.76e-07	0.316709	0.987	0.991	0.0200978
GNG7	B na茂ve	0.232219	0.318003	0.349	0.377	1
CCR7	B na茂ve	0.210431	0.318616	0.336	0.307	1
RASSF3	B na茂ve	0.0218906	0.321929	0.22	0.14	1
PHB2	B na茂ve	0.0150083	0.322429	0.484	0.421	1
SAP18	B na茂ve	0.000698816	0.322808	0.645	0.675	1
TLE5	B na茂ve	0.000968626	0.324009	0.786	0.754	1
DDT	B na茂ve	0.00975507	0.324832	0.461	0.404	1
TNFAIP3	B na茂ve	0.154608	0.325625	0.168	0.123	1
OCIAD2	B na茂ve	0.0616165	0.326853	0.444	0.456	1
PHACTR1	B na茂ve	0.0902881	0.327321	0.484	0.482	1
SAMSN1	B na茂ve	0.0167075	0.328179	0.22	0.132	1
FCER2	B na茂ve	0.0224755	0.328426	0.52	0.474	1
SELENOK	B na茂ve	0.128405	0.329027	0.549	0.605	1
DNAJB1	B na茂ve	0.453914	0.332111	0.553	0.588	1
DUSP5	B na茂ve	0.338743	0.334219	0.141	0.114	1
GSTP1	B na茂ve	0.00806796	0.334508	0.595	0.649	1
LSM7	B na茂ve	0.00371917	0.33625	0.684	0.711	1
SYNGR1	B na茂ve	0.00535641	0.338797	0.148	0.053	1
IGHA1	B na茂ve	0.810328	0.339924	0.148	0.175	1
POLD4	B na茂ve	0.00103476	0.34001	0.681	0.649	1
CTSH	B na茂ve	0.0248353	0.342996	0.395	0.333	1
DDIT3	B na茂ve	0.0769842	0.3433	0.234	0.175	1
WTAP	B na茂ve	0.0404492	0.344307	0.408	0.386	1
YPEL5	B na茂ve	0.0140192	0.344622	0.579	0.535	1
OAZ1	B na茂ve	3.38e-08	0.345068	0.951	0.982	0.000775496
KRT10	B na茂ve	0.0104196	0.346554	0.589	0.632	1
COX8A	B na茂ve	0.00319314	0.348162	0.533	0.518	1
JCHAIN	B na茂ve	0.595084	0.349203	0.391	0.421	1
RGCC	B na茂ve	0.0754218	0.352438	0.125	0.07	1
ZNRD1	B na茂ve	0.106722	0.354066	0.359	0.333	1
METTL23	B na茂ve	0.0456935	0.36192	0.263	0.202	1
DNAJC19	B na茂ve	0.0377299	0.362091	0.316	0.272	1
ATP6V1F	B na茂ve	0.0081359	0.364669	0.474	0.447	1
PAXX	B na茂ve	0.0292912	0.365042	0.339	0.298	1
HLA-DQA1	B na茂ve	8.97e-05	0.365341	0.905	0.921	1
EIF1B	B na茂ve	0.024942	0.365362	0.53	0.535	1
ARRDC2	B na茂ve	0.0359406	0.368532	0.27	0.202	1
SSR2	B na茂ve	6.44e-05	0.368675	0.678	0.667	1
ALG13	B na茂ve	0.0354425	0.371469	0.368	0.333	1
TGFB1	B na茂ve	0.0107507	0.376842	0.454	0.439	1
HOPX	B na茂ve	0.0677913	0.380995	0.161	0.096	1
H2AFZ	B na茂ve	0.00197847	0.381672	0.553	0.518	1
FTL	B na茂ve	3.46e-11	0.381781	1	1	7.93e-07
FXYD5	B na茂ve	0.000787386	0.382747	0.635	0.623	1
AC044849.1	B na茂ve	0.000681745	0.383524	0.141	0.026	1
ATP6V0C	B na茂ve	0.00136333	0.384817	0.586	0.535	1
GABARAP	B na茂ve	7.84e-05	0.392778	0.724	0.763	1
MED30	B na茂ve	0.00627755	0.393559	0.342	0.246	1
TUBA1B	B na茂ve	0.00418662	0.393757	0.582	0.596	1
IGKC	B na茂ve	0.00445579	0.396023	0.556	0.395	1
PPP1R15A	B na茂ve	0.0225323	0.398675	0.539	0.5	1
CHI3L2	B na茂ve	0.0087807	0.399585	0.214	0.114	1
CYBA	B na茂ve	6.45e-10	0.405335	0.98	0.974	1.48e-05
SAT1	B na茂ve	0.00123481	0.405474	0.697	0.684	1
RBM38	B na茂ve	0.0666417	0.406027	0.332	0.298	1
ARHGDIB	B na茂ve	1.31e-07	0.406157	0.891	0.851	0.00299578
TGIF1	B na茂ve	0.0109078	0.410472	0.293	0.193	1
KCNG1	B na茂ve	0.000254001	0.411257	0.125	0.009	1
PMAIP1	B na茂ve	0.0637785	0.413714	0.316	0.263	1
NFKBIA	B na茂ve	0.0159594	0.413998	0.572	0.579	1
CD7	B na茂ve	0.285444	0.414172	0.109	0.079	1
BTF3	B na茂ve	1.12e-11	0.414533	0.954	0.947	2.58e-07
SDCBP	B na茂ve	0.0173399	0.419049	0.378	0.333	1
PDE4B	B na茂ve	0.0084884	0.419702	0.414	0.351	1
SRGN	B na茂ve	0.315656	0.424357	0.359	0.377	1
CDC42SE1	B na茂ve	0.00342738	0.426498	0.516	0.474	1
TSC22D3	B na茂ve	4.15e-05	0.42702	0.711	0.649	0.951136
TENT5C	B na茂ve	0.00604153	0.427036	0.336	0.246	1
IGLC1	B na茂ve	0.880735	0.429801	0.26	0.254	1
NR4A1	B na茂ve	0.0268882	0.429915	0.589	0.561	1
PFN1	B na茂ve	5.89e-09	0.429988	0.947	0.947	0.000135149
TRBC2	B na茂ve	0.00323652	0.43021	0.592	0.579	1
HLA-DMA	B na茂ve	4.08e-06	0.431324	0.829	0.825	0.0936597
FCER1G	B na茂ve	0.324	0.433589	0.109	0.079	1
GZMA	B na茂ve	0.00902085	0.433874	0.207	0.105	1
VPREB3	B na茂ve	4.2e-06	0.434267	0.799	0.658	0.0964403
UBB	B na茂ve	1.36e-08	0.43959	0.918	0.939	0.000312737
GYPC	B na茂ve	0.000702552	0.442128	0.464	0.36	1
BCL2A1	B na茂ve	0.0796707	0.443481	0.362	0.307	1
HSPA1B	B na茂ve	0.77972	0.451269	0.438	0.535	1
MARCKSL1	B na茂ve	0.000292493	0.462257	0.457	0.289	1
CTNNB1	B na茂ve	0.000113326	0.46574	0.349	0.193	1
EIF1	B na茂ve	1.97e-18	0.471033	0.997	0.991	4.53e-14
GZMB	B na茂ve	0.133343	0.474245	0.174	0.114	1
HCST	B na茂ve	0.442516	0.475659	0.283	0.307	1
LINC01857	B na茂ve	0.00694988	0.482178	0.352	0.263	1
HSPE1	B na茂ve	4.72e-06	0.482881	0.796	0.737	0.108168
CLEC2B	B na茂ve	0.143585	0.487199	0.382	0.412	1
JUN	B na茂ve	0.00415424	0.504835	0.668	0.64	1
CTSW	B na茂ve	0.0108981	0.513425	0.141	0.053	1
CD79A	B na茂ve	7.83e-13	0.514192	0.957	0.912	1.8e-08
HSPA1A	B na茂ve	0.738286	0.518239	0.477	0.518	1
HLA-DQB1	B na茂ve	2.55e-13	0.524093	0.984	0.956	5.85e-09
ZFP36	B na茂ve	4.35e-05	0.529194	0.707	0.632	0.996803
GADD45B	B na茂ve	0.0161004	0.532528	0.431	0.351	1
TYROBP	B na茂ve	0.349709	0.53563	0.141	0.114	1
BTG1	B na茂ve	7.79e-13	0.538675	0.98	0.965	1.79e-08
CCL3	B na茂ve	0.162508	0.562375	0.227	0.167	1
CREM	B na茂ve	0.000910634	0.563056	0.352	0.219	1
CKS2	B na茂ve	0.0112444	0.59012	0.447	0.377	1
BCAS2	B na茂ve	0.000191421	0.596593	0.474	0.36	1
RASGEF1B	B na茂ve	1.67e-05	0.604494	0.549	0.439	0.383226
ZFP36L2	B na茂ve	1.29e-05	0.605069	0.757	0.711	0.29492
IL32	B na茂ve	0.0531816	0.60796	0.112	0.053	1
PIM3	B na茂ve	0.000264405	0.614407	0.395	0.272	1
DUSP1	B na茂ve	1.78e-07	0.628943	0.822	0.667	0.00408353
HNRNPH1	B na茂ve	4.62e-11	0.631855	0.816	0.728	1.06e-06
CD83	B na茂ve	2.24e-08	0.633434	0.757	0.561	0.000513693
RGS16	B na茂ve	5.8e-05	0.633568	0.237	0.07	1
CYTIP	B na茂ve	5.07e-09	0.644712	0.75	0.64	0.000116393
NSMCE3	B na茂ve	1.33e-06	0.658075	0.464	0.254	0.0304289
DUSP2	B na茂ve	0.00532489	0.66133	0.438	0.351	1
RHOH	B na茂ve	4.08e-07	0.675482	0.635	0.491	0.00936374
CCL5	B na茂ve	0.268832	0.695962	0.132	0.096	1
FTH1	B na茂ve	2.65e-19	0.705569	0.997	0.991	6.07e-15
CD69	B na茂ve	3.6e-10	0.70672	0.862	0.605	8.26e-06
JUNB	B na茂ve	1.79e-11	0.735542	0.938	0.798	4.1e-07
JUND	B na茂ve	4.61e-22	0.816433	0.987	0.974	1.06e-17
FOS	B na茂ve	3.12e-10	0.818436	0.757	0.509	7.17e-06
HLA-DRB1	B na茂ve	9.91e-30	0.838418	1	0.982	2.27e-25
NKG7	B na茂ve	0.00350607	0.857351	0.257	0.14	1
XCL2	B na茂ve	0.0446207	0.907494	0.125	0.061	1
TNFSF9	B na茂ve	0.00871739	0.917303	0.25	0.149	1
CXCR4	B na茂ve	7.22e-22	0.922628	0.97	0.781	1.66e-17
GNLY	B na茂ve	8.22e-34	1.08022	0.914	0.57	1.88e-29
CCL4L2	B na茂ve	0.000875107	1.36739	0.247	0.105	1
CCL4	B na茂ve	0.0242635	1.46277	0.539	0.5	1
HLA-DRB5	cNK	1.15e-23	-0.905228	0.024	0.409	2.65e-19
DIP2A	cNK	8.78e-16	-0.645713	0.208	0.548	2.01e-11
IFITM3	cNK	1.05e-14	-0.590094	0.126	0.437	2.41e-10
RNF213	cNK	1.28e-21	-0.525238	0.522	0.864	2.92e-17
SLFN5	cNK	1.15e-10	-0.522953	0.348	0.643	2.65e-06
UTRN	cNK	1.64e-11	-0.51176	0.367	0.674	3.76e-07
XAF1	cNK	9.07e-13	-0.49905	0.126	0.42	2.08e-08
ATRX	cNK	4.25e-10	-0.495705	0.319	0.582	9.74e-06
SMCHD1	cNK	1.57e-11	-0.495536	0.222	0.507	3.61e-07
LINC00299	cNK	8.48e-10	-0.477437	0.169	0.423	1.95e-05
TCF25	cNK	4.52e-10	-0.472485	0.459	0.725	1.04e-05
SP100	cNK	2.64e-10	-0.451456	0.29	0.587	6.06e-06
XIST	cNK	6.28e-10	-0.432996	0.517	0.736	1.44e-05
BDP1	cNK	1.34e-08	-0.431323	0.111	0.315	0.000306905
IFI44L	cNK	2.01e-09	-0.427811	0.029	0.209	4.61e-05
AKAP9	cNK	3.55e-07	-0.426942	0.237	0.448	0.00814236
PRRC2C	cNK	5.14e-11	-0.421752	0.43	0.71	1.18e-06
LYST	cNK	3.98e-07	-0.419787	0.135	0.332	0.00913466
SYNE1	cNK	1.11e-08	-0.416993	0.425	0.699	0.000254971
SYNE2	cNK	3.88e-10	-0.415055	0.522	0.758	8.9e-06
MYOM2	cNK	0.000274223	-0.414988	0.256	0.39	1
PRPF4B	cNK	8.92e-10	-0.414682	0.208	0.476	2.05e-05
MACF1	cNK	2.36e-08	-0.414561	0.357	0.615	0.000541311
AAK1	cNK	2e-10	-0.408761	0.382	0.691	4.59e-06
MYCBP2	cNK	3.16e-08	-0.405495	0.184	0.421	0.000724037
DEK	cNK	1.04e-08	-0.405413	0.319	0.585	0.000237931
ROCK1	cNK	1.8e-08	-0.403402	0.198	0.437	0.000412836
RASA2	cNK	4.72e-08	-0.403032	0.188	0.417	0.00108312
MX1	cNK	5.23e-09	-0.399544	0.043	0.231	0.000120021
PTPRC	cNK	1.32e-16	-0.395206	0.894	0.995	3.02e-12
ASH1L	cNK	5.67e-08	-0.394804	0.135	0.354	0.00130125
DDX18	cNK	8.86e-08	-0.39402	0.266	0.509	0.00203191
SRRM2	cNK	4.49e-13	-0.392859	0.444	0.755	1.03e-08
SRRM1	cNK	3.1e-09	-0.39154	0.324	0.605	7.11e-05
IKZF1	cNK	2.24e-08	-0.390148	0.362	0.627	0.000513757
FYB1	cNK	3.28e-07	-0.384199	0.319	0.557	0.00751382
ATM	cNK	4.42e-08	-0.381383	0.502	0.735	0.00101346
RAB11FIP1	cNK	1.26e-07	-0.38092	0.184	0.402	0.00290079
NIPBL	cNK	3.3e-08	-0.37651	0.15	0.373	0.000755843
SON	cNK	1.14e-09	-0.376395	0.623	0.847	2.62e-05
ZNF292	cNK	4.61e-06	-0.374145	0.198	0.384	0.105788
PRMT2	cNK	1.18e-07	-0.37169	0.498	0.711	0.00270835
ISG15	cNK	9.46e-06	-0.366682	0.401	0.624	0.216919
TLN1	cNK	5.33e-09	-0.366382	0.246	0.529	0.000122297
PARP14	cNK	4.56e-08	-0.366083	0.198	0.431	0.00104665
CAST	cNK	3.85e-08	-0.365417	0.43	0.677	0.000882641
KTN1	cNK	1.71e-09	-0.363005	0.222	0.501	3.93e-05
JAK1	cNK	4.21e-08	-0.360447	0.57	0.797	0.000965772
MTRNR2L12	cNK	4.31e-10	-0.359272	0.932	0.966	9.89e-06
KAT6B	cNK	6.83e-07	-0.356313	0.145	0.342	0.0156602
ARID4B	cNK	1.05e-05	-0.353134	0.309	0.51	0.240244
DNAJC1	cNK	2.85e-07	-0.352758	0.203	0.435	0.0065398
SRSF11	cNK	6.06e-06	-0.351506	0.343	0.562	0.138959
EIF3J	cNK	4.09e-07	-0.350263	0.116	0.298	0.00939098
IFI16	cNK	8.81e-07	-0.349954	0.454	0.704	0.0202151
NUCKS1	cNK	9.68e-07	-0.348158	0.266	0.491	0.0222057
STAT1	cNK	2.54e-07	-0.34739	0.087	0.267	0.00581719
NKTR	cNK	0.00037605	-0.345262	0.362	0.507	1
MPHOSPH8	cNK	1.06e-06	-0.344064	0.29	0.521	0.0243103
NEAT1	cNK	8.45e-06	-0.340872	0.643	0.808	0.193891
ARHGAP30	cNK	4e-07	-0.33905	0.256	0.495	0.009167
NCOR1	cNK	8.38e-07	-0.337832	0.198	0.407	0.0192324
SAMD9L	cNK	1.26e-06	-0.337231	0.203	0.418	0.0288124
ANKRD11	cNK	6.49e-06	-0.336823	0.271	0.476	0.148827
PHF3	cNK	1.07e-06	-0.336582	0.145	0.345	0.0244377
MYO1G	cNK	5.78e-08	-0.33647	0.242	0.501	0.00132587
SCAF11	cNK	3.75e-07	-0.33564	0.329	0.576	0.00859335
N4BP1	cNK	6.35e-07	-0.332357	0.058	0.211	0.0145585
EPSTI1	cNK	3.97e-08	-0.330341	0.111	0.324	0.000909706
ZBTB16	cNK	2.17e-06	-0.329154	0.082	0.242	0.0498673
LUC7L3	cNK	5.06e-06	-0.328909	0.367	0.598	0.116007
FCER1G	cNK	4.21e-11	-0.327269	0.396	0.738	9.67e-07
BOD1L1	cNK	2.71e-08	-0.325961	0.242	0.493	0.000622648
DDX46	cNK	7.39e-07	-0.324114	0.227	0.452	0.0169518
KMT2E	cNK	4.15e-06	-0.32398	0.333	0.56	0.0950868
SEC62	cNK	6.71e-06	-0.323287	0.266	0.465	0.154022
PNN	cNK	1.88e-07	-0.322853	0.256	0.485	0.00430449
ANKRD12	cNK	3.81e-06	-0.3211	0.396	0.621	0.0873117
MTDH	cNK	8.96e-06	-0.320628	0.28	0.496	0.205636
CEP350	cNK	1.4e-06	-0.320257	0.101	0.275	0.0320705
RIPOR2	cNK	3.99e-06	-0.317933	0.459	0.686	0.0916167
EMB	cNK	1.02e-06	-0.317525	0.193	0.406	0.0233896
INTS6	cNK	3.01e-05	-0.317188	0.164	0.323	0.690736
DDX17	cNK	1.89e-06	-0.317071	0.527	0.741	0.0434
CENPC	cNK	9.24e-07	-0.316536	0.116	0.301	0.0212002
MALAT1	cNK	2.76e-37	-0.316094	1	1	6.33e-33
KAT6A	cNK	1.07e-06	-0.315409	0.116	0.3	0.0245263
MEX3C	cNK	1.09e-05	-0.315248	0.111	0.271	0.250239
ARID1A	cNK	5.85e-07	-0.31474	0.116	0.304	0.0134182
SEPTIN2	cNK	6.87e-07	-0.311907	0.179	0.387	0.0157678
RECQL	cNK	1.23e-06	-0.311836	0.135	0.326	0.0282166
PPP1R12A	cNK	3.47e-06	-0.311185	0.28	0.498	0.0796995
HNRNPU	cNK	8.47e-06	-0.310207	0.43	0.641	0.194307
BPTF	cNK	2.17e-05	-0.310113	0.319	0.535	0.497421
ZMYND8	cNK	3.09e-07	-0.310069	0.043	0.193	0.00707976
TYMP	cNK	7.9e-07	-0.308737	0.068	0.228	0.0181103
IQGAP1	cNK	1.97e-05	-0.308648	0.44	0.629	0.452878
POLR2J3	cNK	3.49e-06	-0.307754	0.121	0.298	0.0800363
LARP7	cNK	7.73e-06	-0.305399	0.116	0.275	0.177217
ADAR	cNK	4.78e-05	-0.305146	0.217	0.396	1
PYHIN1	cNK	6.13e-05	-0.304986	0.618	0.793	1
EIF5	cNK	1.48e-06	-0.304888	0.309	0.541	0.0339832
ZNF148	cNK	7.34e-06	-0.304553	0.101	0.257	0.168351
VPS36	cNK	3.5e-06	-0.303544	0.145	0.32	0.0803244
SERBP1	cNK	1.04e-05	-0.301857	0.44	0.682	0.237421
PNISR	cNK	1.03e-06	-0.300476	0.473	0.691	0.0235178
SAMD3	cNK	1.16e-07	-0.300207	0.585	0.824	0.00266828
RTF1	cNK	1.32e-06	-0.300196	0.15	0.353	0.030268
RB1CC1	cNK	6.43e-05	-0.299993	0.087	0.218	1
CDK12	cNK	1.29e-06	-0.299158	0.101	0.271	0.0296108
TERF1	cNK	5.54e-06	-0.298867	0.116	0.278	0.127178
PTGDS	cNK	0.0391164	-0.297327	0.097	0.154	1
UBXN4	cNK	4.86e-06	-0.296113	0.256	0.471	0.111539
MYO1F	cNK	1.43e-05	-0.293508	0.396	0.635	0.328597
PAK2	cNK	3.69e-06	-0.293476	0.213	0.426	0.0845627
TES	cNK	1.18e-07	-0.29214	0.198	0.441	0.00271325
HSP90B1	cNK	1.52e-07	-0.291877	0.493	0.755	0.00349262
CHD4	cNK	1.18e-05	-0.291529	0.101	0.254	0.271101
GOLGB1	cNK	0.000140527	-0.291402	0.155	0.296	1
MYBL1	cNK	1.01e-05	-0.290125	0.444	0.658	0.231491
HLA-DQA2	cNK	1.48e-07	-0.290007	0	0.122	0.00338938
SET	cNK	3.76e-05	-0.289828	0.575	0.766	0.861661
ITGB1	cNK	1.27e-05	-0.288441	0.435	0.638	0.291345
TACC1	cNK	2.47e-05	-0.28821	0.135	0.295	0.565858
SUGP2	cNK	5.29e-05	-0.287925	0.082	0.211	1
HP1BP3	cNK	4.36e-06	-0.284921	0.29	0.513	0.0999014
SH2D1B	cNK	4.01e-06	-0.284269	0.266	0.48	0.0920535
RESF1	cNK	0.000115049	-0.281625	0.386	0.576	1
TRIP11	cNK	2.39e-06	-0.281026	0.092	0.259	0.0547439
GCC2	cNK	1.05e-05	-0.280948	0.256	0.463	0.241039
NSD1	cNK	3.27e-06	-0.28069	0.174	0.374	0.0750859
RBM33	cNK	1.35e-05	-0.27918	0.121	0.279	0.308656
ARAP2	cNK	7.75e-05	-0.279064	0.266	0.459	1
DDX39B	cNK	2.2e-05	-0.277942	0.333	0.543	0.505722
SETD2	cNK	7.86e-06	-0.276192	0.126	0.293	0.180374
TPM3	cNK	3.29e-07	-0.274631	0.589	0.821	0.00755321
TCEA1	cNK	3.54e-05	-0.2739	0.237	0.431	0.812293
UBQLN1	cNK	2.01e-06	-0.273178	0.063	0.214	0.0460174
DNMT1	cNK	0.000231456	-0.272936	0.169	0.312	1
NORAD	cNK	1.26e-05	-0.272715	0.111	0.273	0.288821
ARL4C	cNK	8.45e-09	-0.270859	0.841	0.955	0.000193774
DGKD	cNK	3.23e-05	-0.270263	0.106	0.253	0.741614
RIOK3	cNK	7.27e-05	-0.269713	0.126	0.268	1
SBNO1	cNK	4.93e-05	-0.268432	0.092	0.225	1
GBP1	cNK	9.37e-05	-0.268239	0.135	0.279	1
HDAC1	cNK	4.86e-05	-0.267	0.164	0.328	1
CBLB	cNK	2.11e-05	-0.266972	0.145	0.312	0.484203
ZC3H13	cNK	2.85e-05	-0.266503	0.179	0.356	0.65371
WIPF1	cNK	0.000722162	-0.265997	0.459	0.633	1
N4BP2L2	cNK	0.000116279	-0.265909	0.628	0.772	1
MIA3	cNK	6.65e-06	-0.26565	0.087	0.24	0.152641
PPIG	cNK	0.000269812	-0.265284	0.28	0.445	1
SOS2	cNK	1.71e-05	-0.265166	0.048	0.172	0.391798
CFAP97	cNK	0.00015428	-0.26455	0.126	0.265	1
IFI35	cNK	2.97e-05	-0.264462	0.145	0.309	0.682233
CX3CR1	cNK	5.29e-05	-0.264086	0.594	0.771	1
WASF2	cNK	7.08e-05	-0.263917	0.271	0.459	1
QKI	cNK	3.84e-06	-0.263911	0.092	0.256	0.0879991
IFITM2	cNK	7.46e-09	-0.26381	0.87	0.97	0.000171196
CMTR2	cNK	3.7e-05	-0.263787	0.082	0.217	0.847894
CCND2	cNK	8.18e-07	-0.263534	0.319	0.56	0.018767
FYTTD1	cNK	3.55e-05	-0.262891	0.082	0.215	0.815321
ANAPC5	cNK	2.15e-06	-0.262835	0.184	0.395	0.0492238
ODF2L	cNK	9.25e-05	-0.26112	0.135	0.279	1
SLC25A36	cNK	1.26e-05	-0.261107	0.058	0.187	0.288476
IFI6	cNK	0.000953724	-0.260328	0.232	0.371	1
TPM4	cNK	0.000415266	-0.259826	0.343	0.513	1
RCSD1	cNK	8.31e-06	-0.258139	0.184	0.381	0.190642
PRDM2	cNK	0.00024597	-0.257261	0.14	0.273	1
CD38	cNK	5.8e-05	-0.256895	0.193	0.367	1
ERCC5	cNK	1.1e-05	-0.256785	0.101	0.264	0.251662
OAS1	cNK	2.12e-05	-0.256725	0.082	0.223	0.486911
PCM1	cNK	6.54e-05	-0.256364	0.203	0.378	1
KIF2A	cNK	0.000182223	-0.256212	0.174	0.329	1
VPS26A	cNK	0.000159418	-0.256191	0.145	0.29	1
ABCF1	cNK	0.000121278	-0.255689	0.155	0.304	1
FNBP1	cNK	3.5e-06	-0.254935	0.251	0.477	0.0802373
ARID1B	cNK	1.36e-05	-0.254774	0.188	0.381	0.312091
FRYL	cNK	0.000196034	-0.254707	0.155	0.289	1
RBM25	cNK	8.44e-05	-0.254197	0.343	0.54	1
TPR	cNK	0.000252185	-0.253473	0.251	0.434	1
CEBPZ	cNK	3.72e-05	-0.253395	0.116	0.262	0.853987
OIP5-AS1	cNK	1.36e-05	-0.253252	0.116	0.282	0.312723
RAD21	cNK	3.67e-05	-0.253135	0.14	0.298	0.841105
BAG5	cNK	3.1e-05	-0.252526	0.072	0.206	0.710536
SAMD9	cNK	0.000270485	-0.251096	0.396	0.582	1
SLAMF7	cNK	5.78e-06	-0.25097	0.188	0.392	0.132588
UBR2	cNK	0.000124997	-0.250898	0.121	0.259	1
TAOK3	cNK	4.42e-05	-0.250725	0.271	0.473	1
TSC22D3	cNK	0.00149721	0.251762	0.556	0.521	1
LY9	cNK	0.000445856	0.251957	0.164	0.087	1
CEBPD	cNK	0.184826	0.252055	0.391	0.39	1
CYTIP	cNK	2.97e-05	0.25247	0.667	0.608	0.68144
CD69	cNK	0.0620158	0.253677	0.522	0.52	1
NR4A1	cNK	0.1394	0.254074	0.164	0.134	1
TPT1	cNK	5.57e-16	0.254502	1	1	1.28e-11
TRDC	cNK	0.000260029	0.256062	0.845	0.783	1
TGIF1	cNK	0.000246583	0.256236	0.179	0.094	1
CLK1	cNK	0.00581859	0.260223	0.415	0.373	1
AC092821.3	cNK	0.0342113	0.26161	0.454	0.443	1
NSMCE3	cNK	0.00936907	0.264078	0.362	0.317	1
BTG1	cNK	9.14e-05	0.264335	0.899	0.891	1
HIGD2A	cNK	0.000458904	0.267326	0.512	0.449	1
SSBP4	cNK	0.000614044	0.268541	0.469	0.42	1
LYSMD2	cNK	0.00466027	0.268887	0.295	0.236	1
GAPDH	cNK	1.21e-06	0.269461	0.957	0.922	0.0276746
NCR3	cNK	0.00555887	0.269481	0.522	0.487	1
GNLY	cNK	5.95e-11	0.270585	0.99	0.98	1.36e-06
HDDC2	cNK	0.00398045	0.271798	0.406	0.354	1
RABAC1	cNK	0.00355117	0.273929	0.56	0.562	1
UBC	cNK	1.12e-06	0.279234	0.981	0.972	0.0257961
KLRG1	cNK	0.00641013	0.279638	0.391	0.331	1
FTL	cNK	5.54e-10	0.281627	0.986	0.994	1.27e-05
SPSB3	cNK	2.87e-05	0.282992	0.498	0.412	0.659443
CSTB	cNK	0.000206855	0.28397	0.502	0.429	1
TRAC	cNK	0.000273087	0.287566	0.256	0.162	1
TENT5C	cNK	0.00187169	0.291643	0.184	0.111	1
THEMIS2	cNK	0.00124929	0.291826	0.198	0.12	1
GABARAPL1	cNK	0.00313386	0.295071	0.246	0.173	1
XCL2	cNK	0.00464055	0.298113	0.667	0.619	1
FTH1	cNK	6.86e-13	0.302703	0.99	0.977	1.57e-08
TIGIT	cNK	0.00592747	0.302737	0.396	0.354	1
XCL1	cNK	0.00241733	0.305274	0.242	0.167	1
HSPE1	cNK	0.00396523	0.306377	0.609	0.565	1
SNHG5	cNK	1.74e-05	0.308501	0.435	0.312	0.399017
LPAR6	cNK	1.55e-06	0.312368	0.179	0.072	0.0355017
TRBC2	cNK	2.31e-06	0.313396	0.749	0.702	0.0530576
KLRF1	cNK	3.17e-10	0.319093	0.932	0.824	7.26e-06
TRBC1	cNK	1.04e-06	0.32273	0.783	0.643	0.0238904
CLEC2B	cNK	6.4e-08	0.329692	0.754	0.721	0.00146875
CST7	cNK	8.12e-17	0.344762	0.995	0.989	1.86e-12
HLA-DRA	cNK	0.000812614	0.379626	0.304	0.212	1
CD74	cNK	1.77e-06	0.391177	0.652	0.579	0.0405846
LAIR1	cNK	3.67e-10	0.397473	0.353	0.168	8.42e-06
IFNG	cNK	1.35e-05	0.401412	0.507	0.373	0.310787
RGS2	cNK	1.31e-05	0.402233	0.208	0.101	0.300999
TRGC1	cNK	1.48e-07	0.413449	0.473	0.326	0.00338635
PAEP	cNK	1.49e-16	0.424262	0.145	0.011	3.43e-12
BIN1	cNK	2.67e-08	0.427478	0.483	0.354	0.000612135
JUND	cNK	2.4e-09	0.447041	0.884	0.832	5.51e-05
NFKBIA	cNK	0.000313407	0.45692	0.411	0.331	1
FOS	cNK	0.300783	0.466549	0.386	0.393	1
CD3E	cNK	1.08e-08	0.483538	0.551	0.353	0.000248843
GADD45B	cNK	2.88e-06	0.487684	0.643	0.544	0.0659825
KLRC3	cNK	2.36e-10	0.496401	0.546	0.351	5.42e-06
CCL5	cNK	6.8e-20	0.507171	0.908	0.878	1.56e-15
GZMH	cNK	4.52e-20	0.521298	0.957	0.911	1.04e-15
JUNB	cNK	1.81e-08	0.523585	0.71	0.613	0.000415005
ZFP36	cNK	1.71e-08	0.54831	0.614	0.499	0.000391516
KLRC1	cNK	1.38e-06	0.556787	0.367	0.222	0.0316991
RHOB	cNK	5.07e-09	0.557025	0.208	0.073	0.000116192
HSPA6	cNK	0.238041	0.574436	0.126	0.105	1
CCL3	cNK	0.00335936	0.582751	0.575	0.552	1
IL32	cNK	8.94e-19	0.596318	0.879	0.594	2.05e-14
DNAJB1	cNK	2.28e-06	0.616808	0.517	0.449	0.0523221
HNRNPH1	cNK	2.08e-16	0.621666	0.773	0.669	4.78e-12
JUN	cNK	0.00660616	0.624671	0.435	0.395	1
CMC1	cNK	3.6e-14	0.632626	0.802	0.663	8.27e-10
HLA-DRB1	cNK	1.31e-10	0.710436	0.546	0.406	3.01e-06
CCL4	cNK	1.41e-17	0.73205	1	0.952	3.23e-13
DUSP1	cNK	6.55e-07	0.761682	0.42	0.296	0.0150235
CXCR4	cNK	1.51e-09	0.808059	0.406	0.232	3.46e-05
DUSP2	cNK	1.21e-05	0.837463	0.507	0.431	0.278149
CCL3L1	cNK	4.98e-14	0.847304	0.304	0.101	1.14e-09
HSPA1A	cNK	1.96e-14	1.42957	0.667	0.495	4.49e-10
HSPA1B	cNK	1.28e-27	1.47861	0.657	0.345	2.93e-23
CCL4L2	cNK	3.83e-54	2.01136	0.855	0.385	8.78e-50
HLA-DQA2	DC1	6.23e-36	-2.55079	0.047	1	1.43e-31
HLA-DRB5	DC1	5.98e-22	-1.49957	0.667	1	1.37e-17
CD1C	DC1	0.00397488	-0.785516	0.248	0.458	1
CCSER1	DC1	1.76e-09	-0.653459	0.457	0.771	4.03e-05
C1QB	DC1	0.0984439	-0.643686	0.054	0.125	1
CPNE3	DC1	5.02e-10	-0.562499	0.953	0.958	1.15e-05
ATRX	DC1	5.95e-09	-0.562163	0.667	0.875	0.000136421
ITSN2	DC1	1.31e-09	-0.54667	0.566	0.896	3e-05
TLN1	DC1	1.39e-08	-0.54027	0.535	0.854	0.000318802
OSBPL8	DC1	1.71e-09	-0.532718	0.473	0.854	3.93e-05
SHTN1	DC1	4.01e-08	-0.520543	0.899	0.958	0.000918844
CAST	DC1	2.1e-10	-0.507526	0.535	0.917	4.82e-06
DSE	DC1	1.89e-06	-0.501491	0.736	0.833	0.0432674
RBPJ	DC1	2.91e-07	-0.493216	0.744	0.938	0.0066661
GOLGA4	DC1	3.35e-09	-0.491856	0.264	0.667	7.69e-05
ASAP1	DC1	9.53e-06	-0.487107	0.744	0.833	0.218526
CCDC88A	DC1	7.45e-08	-0.483749	0.868	0.958	0.00170794
ENPP1	DC1	6.88e-06	-0.479059	0.643	0.833	0.15783
AHNAK	DC1	2.54e-06	-0.470436	0.899	0.958	0.0582183
ZNF106	DC1	5.24e-08	-0.467849	0.395	0.812	0.00120294
ZNF292	DC1	2.14e-06	-0.459737	0.349	0.667	0.0490868
2022-03-01	DC1	3.43e-06	-0.458439	0.791	0.896	0.0787256
BTG2	DC1	0.0377243	-0.457239	0.767	0.75	1
SCAF11	DC1	6.34e-08	-0.456565	0.589	0.854	0.00145483
DIPK2A	DC1	1.53e-05	-0.456435	0.442	0.792	0.352041
CAMK2D	DC1	5.28e-06	-0.454989	0.86	0.896	0.121006
MEF2C	DC1	3.6e-08	-0.453854	0.395	0.812	0.00082494
PTPRE	DC1	1.93e-07	-0.449432	0.969	0.896	0.00443785
ANKRD12	DC1	3.24e-06	-0.446684	0.574	0.812	0.0743416
PAK2	DC1	2.44e-08	-0.440972	0.674	0.875	0.000558697
CBL	DC1	6.58e-08	-0.440006	0.62	0.875	0.00150923
TPM1	DC1	0.000176231	-0.439215	0.581	0.729	1
ST13	DC1	8.17e-07	-0.436139	0.713	0.854	0.0187314
NCL	DC1	1.33e-06	-0.43602	0.783	0.938	0.0304794
IK	DC1	3.16e-08	-0.43552	0.38	0.792	0.000725893
MTDH	DC1	5.99e-07	-0.433256	0.915	0.958	0.0137304
BCL6	DC1	8.03e-07	-0.431223	0.605	0.854	0.0184109
ADAM19	DC1	3.81e-05	-0.425661	0.496	0.708	0.873391
KCTD12	DC1	1.19e-07	-0.421056	0.814	0.979	0.00272836
PTPRC	DC1	5.02e-07	-0.419307	0.946	0.979	0.0115139
SET	DC1	0.000174621	-0.415769	0.86	0.938	1
HNRNPU	DC1	1.7e-07	-0.41509	0.822	0.979	0.00389185
TYROBP	DC1	0.389044	-0.414983	0.651	0.583	1
CLIP1	DC1	2.28e-06	-0.412551	0.302	0.646	0.0522572
TAX1BP1	DC1	3.37e-07	-0.410837	0.543	0.833	0.00774031
CALM1	DC1	2.86e-06	-0.408482	0.984	1	0.0656345
ITM2B	DC1	0.977463	-0.407011	0.775	0.708	1
BPTF	DC1	1.77e-05	-0.404898	0.55	0.771	0.407048
CCNG2	DC1	1.42e-05	-0.399585	0.504	0.792	0.325996
MBNL1	DC1	3.37e-06	-0.399163	0.814	0.917	0.0773203
CCNI	DC1	1.26e-05	-0.397934	0.899	0.979	0.28962
IRF8	DC1	1.77e-07	-0.397861	0.969	0.917	0.00406223
EIF3A	DC1	9.07e-05	-0.397838	0.705	0.854	1
HMGB1	DC1	0.000320323	-0.396773	0.961	1	1
PABPC1	DC1	1.99e-06	-0.394838	0.977	0.979	0.0455666
LYZ	DC1	0.000238654	-0.39364	1	1	1
MYCBP2	DC1	1.79e-05	-0.38934	0.496	0.75	0.409742
NAP1L1	DC1	1.46e-07	-0.389005	0.969	0.958	0.00333941
ACTR3	DC1	3.13e-09	-0.384561	0.977	1	7.19e-05
CCT6A	DC1	5.8e-05	-0.384229	0.651	0.854	1
TPM3	DC1	2.25e-10	-0.383332	0.984	0.979	5.15e-06
ATP2B4	DC1	4.93e-05	-0.382796	0.388	0.667	1
SON	DC1	2.57e-05	-0.379568	0.868	0.938	0.589908
PPIP5K2	DC1	8.75e-06	-0.378008	0.302	0.625	0.20081
CLNK	DC1	7.7e-06	-0.37767	0.76	0.875	0.176661
TPR	DC1	1.33e-05	-0.375914	0.341	0.646	0.304527
XRCC5	DC1	1.42e-06	-0.373173	0.69	0.958	0.0326473
ITGB1	DC1	2.73e-05	-0.372289	0.682	0.896	0.627315
PAK1	DC1	0.000226646	-0.37212	0.736	0.896	1
ARL6IP5	DC1	0.000117082	-0.370953	0.806	0.854	1
PBRM1	DC1	6.73e-05	-0.37007	0.419	0.708	1
CD84	DC1	0.000182388	-0.368829	0.295	0.562	1
NET1	DC1	0.000404309	-0.368198	0.767	0.875	1
SMARCA5	DC1	8.57e-05	-0.364214	0.752	0.854	1
SAMHD1	DC1	1.43e-07	-0.362529	0.977	1	0.00328159
BLOC1S6	DC1	0.000396319	-0.362107	0.612	0.792	1
EGR3	DC1	0.0353323	-0.362023	0.163	0.271	1
ATP2B1	DC1	5.07e-05	-0.361801	0.752	0.854	1
ITGA4	DC1	0.000983471	-0.36053	0.527	0.75	1
YWHAH	DC1	0.00106097	-0.360129	0.651	0.812	1
RAMP1	DC1	0.000526082	-0.359191	0.163	0.396	1
EGLN3	DC1	0.000239254	-0.359106	0.612	0.812	1
MARCKS	DC1	0.00026694	-0.359042	0.326	0.604	1
XCR1	DC1	9.33e-05	-0.356525	0.845	0.896	1
AKAP9	DC1	0.000126744	-0.355912	0.473	0.729	1
TCEA3	DC1	0.000177578	-0.353401	0.364	0.646	1
ANKRD44	DC1	2.31e-05	-0.353035	0.481	0.75	0.529102
DDX46	DC1	3.58e-06	-0.352632	0.419	0.792	0.0820767
MACF1	DC1	2.51e-06	-0.351939	0.45	0.792	0.0576185
CRYBG3	DC1	0.000222784	-0.351424	0.403	0.667	1
SH3GLB1	DC1	9.02e-05	-0.349862	0.527	0.771	1
RESF1	DC1	2.26e-08	-0.349779	0.225	0.688	0.000517844
NSD1	DC1	3.88e-06	-0.347822	0.403	0.75	0.0889872
APBB1IP	DC1	0.000115629	-0.347429	0.589	0.812	1
RIPOR2	DC1	3.34e-05	-0.34722	0.488	0.771	0.766535
METAP2	DC1	4.95e-05	-0.345182	0.341	0.604	1
LCP1	DC1	1.23e-06	-0.344266	0.977	0.979	0.028251
KMT2A	DC1	8.55e-05	-0.343464	0.341	0.604	1
NKTR	DC1	0.000408758	-0.342887	0.473	0.708	1
PRPF40A	DC1	5.6e-05	-0.342428	0.543	0.812	1
ANKRD11	DC1	1.14e-06	-0.341452	0.388	0.729	0.0262455
BACH1	DC1	2.26e-05	-0.337916	0.481	0.771	0.518949
TAB2	DC1	5.05e-05	-0.33611	0.302	0.604	1
ILF3	DC1	3.6e-05	-0.335572	0.372	0.667	0.826031
ZFP36L1	DC1	0.0022066	-0.332523	0.86	0.875	1
PTTG1IP	DC1	7.4e-05	-0.329457	0.674	0.917	1
KIF20B	DC1	2.57e-05	-0.329031	0.264	0.583	0.590289
RAB29	DC1	0.000197664	-0.326518	0.612	0.75	1
SLTM	DC1	0.000846021	-0.32598	0.612	0.771	1
BOD1L1	DC1	0.000170613	-0.320047	0.705	0.812	1
PTBP3	DC1	6.47e-06	-0.319641	0.651	0.875	0.148418
SCIMP	DC1	0.000335755	-0.319501	0.62	0.833	1
XIST	DC1	3e-05	-0.319002	0.814	0.854	0.687442
LRBA	DC1	4.65e-05	-0.318433	0.326	0.646	1
CTSH	DC1	0.000270227	-0.31824	0.55	0.812	1
S100A4	DC1	0.0784866	-0.318186	0.643	0.5	1
RAB32	DC1	0.000508322	-0.318143	0.899	0.896	1
TET2	DC1	3.82e-05	-0.317624	0.496	0.75	0.877274
ACAP2	DC1	0.000205519	-0.315478	0.519	0.792	1
ATF7IP	DC1	5.52e-05	-0.31539	0.364	0.646	1
VPS13C	DC1	2.27e-05	-0.314861	0.605	0.792	0.519878
PIK3R1	DC1	0.000103056	-0.313183	0.186	0.458	1
CBX6	DC1	6.65e-05	-0.311805	0.643	0.833	1
TTC3	DC1	0.000714319	-0.311217	0.442	0.667	1
ID2	DC1	0.00178834	-0.310917	0.953	0.938	1
KIF2A	DC1	4.34e-05	-0.310733	0.45	0.729	0.995839
YWHAZ	DC1	1.23e-05	-0.310479	0.915	0.979	0.281512
TRIP11	DC1	2.85e-05	-0.309216	0.178	0.5	0.654822
LY75	DC1	7.2e-05	-0.308736	0.434	0.75	1
KIF5B	DC1	3.72e-05	-0.307412	0.605	0.833	0.853843
AC020656.1	DC1	0.000828967	-0.306613	0.853	1	1
ELOVL5	DC1	0.000353671	-0.305982	0.674	0.896	1
TNKS2	DC1	5.54e-05	-0.305841	0.318	0.604	1
ATP5PB	DC1	0.00112547	-0.305433	0.643	0.771	1
DPYSL2	DC1	7.73e-05	-0.305323	0.767	0.812	1
PLEK	DC1	0.000415523	-0.304557	0.922	0.896	1
SRRM1	DC1	0.000357701	-0.30413	0.698	0.917	1
DDX17	DC1	3.52e-05	-0.303729	0.891	0.833	0.808009
ME2	DC1	0.000258167	-0.303503	0.295	0.542	1
SUDS3	DC1	2.09e-05	-0.303434	0.202	0.479	0.478387
SRP72	DC1	0.00143625	-0.303348	0.496	0.667	1
SLC25A24	DC1	7.62e-05	-0.302137	0.186	0.458	1
HPS5	DC1	0.00061368	-0.301546	0.519	0.75	1
KMT2E	DC1	3.52e-05	-0.301532	0.581	0.833	0.807663
SEC62	DC1	6.8e-05	-0.300567	0.798	0.938	1
XPO1	DC1	0.000306675	-0.299564	0.403	0.667	1
PTK2	DC1	0.0114646	-0.299414	0.605	0.708	1
ZRANB2	DC1	0.000321374	-0.298494	0.31	0.583	1
HNRNPR	DC1	0.000183629	-0.298299	0.574	0.854	1
LMNA	DC1	0.000783883	-0.298226	0.713	0.896	1
USP1	DC1	0.000791815	-0.298199	0.264	0.5	1
DST	DC1	7.9e-06	-0.297261	0.504	0.771	0.181314
DEK	DC1	0.011489	-0.297169	0.806	0.833	1
GNB1	DC1	0.00493104	-0.296379	0.767	0.812	1
KCNK6	DC1	0.00199454	-0.296251	0.767	0.854	1
FNBP1	DC1	0.00271695	-0.296138	0.938	0.938	1
MORC3	DC1	8.87e-06	-0.294215	0.279	0.604	0.203531
MGST3	DC1	0.00975415	-0.293974	0.729	0.854	1
EVI2B	DC1	0.000202904	-0.293971	0.876	0.979	1
CCND1	DC1	0.00390528	-0.293949	0.969	0.896	1
CAPG	DC1	0.061358	-0.293	0.566	0.375	1
FNIP2	DC1	2.83e-05	-0.292449	0.659	0.875	0.648876
PRKDC	DC1	4.44e-05	-0.292031	0.434	0.688	1
EEF2	DC1	5.3e-05	-0.291433	0.891	0.958	1
MSN	DC1	8.63e-05	-0.29142	0.729	0.917	1
BORCS5	DC1	0.00111536	-0.291073	0.225	0.438	1
CPVL	DC1	6.93e-06	-0.289587	1	1	0.159022
TOP1	DC1	0.0011836	-0.28872	0.659	0.812	1
AIMP1	DC1	0.00988321	-0.288478	0.535	0.646	1
IBTK	DC1	0.000288038	-0.286727	0.248	0.5	1
USP15	DC1	5.04e-05	-0.286568	0.419	0.771	1
FAM133B	DC1	0.00382414	-0.286336	0.426	0.604	1
RAB31	DC1	0.000242645	-0.286128	0.519	0.771	1
LPP	DC1	0.0130424	-0.285392	0.543	0.646	1
CEP170	DC1	0.000687816	-0.285306	0.535	0.75	1
SEPTIN11	DC1	0.000694366	-0.28451	0.465	0.708	1
SLC8A1	DC1	0.000933135	-0.284354	0.488	0.729	1
AC004687.1	DC1	3.25e-05	-0.283737	0.333	0.667	0.744432
ARPC5	DC1	9.04e-05	-0.283009	0.969	1	1
JAK1	DC1	0.000178876	-0.282115	0.62	0.833	1
SEPTIN6	DC1	6.18e-05	-0.281832	0.752	0.896	1
SF3B2	DC1	0.000176528	-0.281798	0.426	0.708	1
POLR2J3	DC1	1.96e-05	-0.279996	0.295	0.604	0.449493
SENP6	DC1	5.9e-05	-0.279869	0.341	0.667	1
CD226	DC1	0.000640077	-0.279793	0.566	0.792	1
SMC5	DC1	1.83e-05	-0.279701	0.295	0.604	0.419951
IRF2BP2	DC1	0.00716064	-0.279533	0.333	0.542	1
TGOLN2	DC1	2.83e-05	-0.27912	0.597	0.917	0.650117
SPEN	DC1	0.00721953	-0.277883	0.31	0.479	1
CSNK1A1	DC1	0.00013008	-0.27767	0.667	0.896	1
AL627171.2	DC1	9.35e-05	-0.277087	0.233	0.521	1
FGL2	DC1	0.000110855	-0.276971	0.992	1	1
IQGAP1	DC1	0.000170791	-0.276936	0.721	0.875	1
FTX	DC1	0.000926907	-0.276536	0.225	0.458	1
MED13	DC1	0.000735316	-0.276295	0.45	0.667	1
SMCHD1	DC1	0.00531868	-0.275623	0.55	0.688	1
SH3BP5	DC1	0.000414856	-0.274136	0.279	0.542	1
SNX2	DC1	0.0779473	-0.27413	0.481	0.583	1
MIA3	DC1	7.13e-05	-0.273295	0.264	0.583	1
RTF1	DC1	3.74e-05	-0.273164	0.457	0.792	0.857287
STX12	DC1	0.00032678	-0.272768	0.566	0.771	1
BAZ1A	DC1	0.000685283	-0.272659	0.558	0.812	1
AC005162.3	DC1	1.18e-06	-0.272341	0.132	0.479	0.0270125
DYNC1I2	DC1	9.1e-06	-0.271962	0.434	0.708	0.208696
YWHAB	DC1	9.04e-05	-0.271638	0.961	1	1
PLEKHM3	DC1	2.79e-05	-0.27122	0.233	0.542	0.64043
ZC3H13	DC1	0.000721538	-0.270979	0.326	0.583	1
AFG3L2	DC1	6.87e-05	-0.27072	0.194	0.479	1
SRRM2	DC1	0.000821025	-0.27053	0.736	0.896	1
TAF7	DC1	0.005594	-0.270418	0.504	0.688	1
MBP	DC1	0.00224212	-0.270265	0.713	0.896	1
CCSER2	DC1	0.000487014	-0.270104	0.279	0.521	1
ATR	DC1	0.000223649	-0.269255	0.287	0.583	1
DOCK10	DC1	0.000100281	-0.269174	0.76	0.875	1
N4BP2L2	DC1	0.000243391	-0.26906	0.535	0.771	1
LCOR	DC1	0.00110164	-0.269016	0.287	0.521	1
DICER1	DC1	0.000256099	-0.268819	0.256	0.542	1
SERPINB6	DC1	0.0034388	-0.268736	0.791	0.896	1
EIF2S3	DC1	0.000536477	-0.268692	0.628	0.812	1
FMNL2	DC1	0.00218952	-0.268323	0.38	0.583	1
VPS35	DC1	2.92e-05	-0.268224	0.612	0.875	0.669588
ARHGAP5	DC1	0.000115195	-0.268171	0.481	0.75	1
SEC14L1	DC1	0.00583623	-0.267409	0.512	0.646	1
PPP4R3B	DC1	1.33e-05	-0.266582	0.264	0.604	0.30451
SAMD1	DC1	0.00223489	-0.266267	0.341	0.562	1
ZFHX3	DC1	0.00264658	-0.265995	0.388	0.583	1
NRIP1	DC1	1.18e-05	-0.265734	0.302	0.625	0.269685
BIRC6	DC1	0.0044388	-0.26504	0.411	0.583	1
ANP32E	DC1	0.0108691	-0.264998	0.403	0.583	1
CMIP	DC1	0.00111513	-0.264229	0.566	0.75	1
HOOK3	DC1	0.000481083	-0.264153	0.442	0.708	1
PRPF38B	DC1	0.0042234	-0.262492	0.667	0.812	1
PSMA7	DC1	0.00316794	-0.262472	0.899	0.938	1
WAPL	DC1	0.0219082	-0.261926	0.45	0.562	1
SNX10	DC1	0.00114555	-0.261509	0.566	0.771	1
STK17B	DC1	0.0098713	-0.261075	0.589	0.708	1
SUPT16H	DC1	0.00172126	-0.260578	0.341	0.542	1
RO60	DC1	4.62e-06	-0.260122	0.318	0.708	0.10606
DNAJC21	DC1	0.0146039	-0.260025	0.411	0.583	1
DOCK8	DC1	0.000137501	-0.259666	0.566	0.812	1
PHF6	DC1	0.000428444	-0.259582	0.318	0.542	1
TRIM22	DC1	0.000543518	-0.259522	0.628	0.792	1
SLC4A7	DC1	1.1e-05	-0.259052	0.116	0.417	0.253115
UVRAG	DC1	0.000189664	-0.258864	0.426	0.646	1
TSTD1	DC1	0.000390678	-0.258217	0.527	0.792	1
ENTPD1	DC1	0.0085542	-0.258054	0.45	0.625	1
CLIC2	DC1	0.00482196	-0.257738	0.543	0.729	1
CAT	DC1	0.0232206	-0.257082	0.698	0.812	1
AGGF1	DC1	0.00165222	-0.256664	0.357	0.583	1
SMG1	DC1	0.000594052	-0.256524	0.45	0.708	1
MAN1A2	DC1	3.28e-05	-0.256412	0.302	0.625	0.752406
LIMA1	DC1	0.00335541	-0.256059	0.496	0.708	1
MPEG1	DC1	0.00048411	-0.255676	0.977	0.958	1
FNBP4	DC1	0.000982653	-0.255671	0.326	0.562	1
ATP6AP2	DC1	0.000882255	-0.255598	0.488	0.771	1
KTN1	DC1	0.00288262	-0.255525	0.752	0.812	1
OGA	DC1	0.000108777	-0.25497	0.302	0.583	1
ASH1L	DC1	8.98e-05	-0.254832	0.302	0.625	1
HDAC9	DC1	0.00214323	-0.254806	0.767	0.771	1
TPM4	DC1	0.000659487	-0.254782	0.915	0.958	1
PDIA6	DC1	0.00221313	-0.253167	0.667	0.875	1
CELF2	DC1	0.000467621	-0.252747	0.628	0.792	1
GMCL1	DC1	0.000304096	-0.25269	0.279	0.542	1
SOAT1	DC1	0.00549385	-0.251837	0.186	0.354	1
DOCK2	DC1	0.000537273	-0.251526	0.55	0.771	1
SEPTIN7	DC1	0.00279666	-0.251329	0.798	0.896	1
KHDRBS1	DC1	0.00373009	-0.25095	0.628	0.771	1
PLBD1	DC1	0.00647493	-0.250584	0.395	0.562	1
LARP4	DC1	6.81e-05	-0.250378	0.24	0.542	1
ZNF148	DC1	0.000248092	-0.250129	0.264	0.542	1
SERTAD1	DC1	0.00746863	0.250043	0.473	0.271	1
CCDC12	DC1	0.0346499	0.250479	0.736	0.646	1
SNRPB	DC1	0.00250718	0.250593	0.891	0.812	1
BID	DC1	0.031257	0.251286	0.798	0.75	1
TUBA1B	DC1	0.0220186	0.251757	0.946	0.979	1
PLAUR	DC1	0.97676	0.252546	0.581	0.583	1
METRNL	DC1	0.00761774	0.255116	0.946	0.833	1
PPP1R15A	DC1	0.00920931	0.256656	0.868	0.75	1
EZR	DC1	0.0376295	0.256657	0.76	0.75	1
PSMB6	DC1	0.00226378	0.257541	0.845	0.833	1
XCL2	DC1	0.11799	0.257601	0.124	0.042	1
TSC22D3	DC1	0.0168277	0.261037	0.419	0.229	1
PCNA	DC1	0.0469934	0.261796	0.372	0.229	1
JTB	DC1	0.00133218	0.26279	0.783	0.646	1
VEGFB	DC1	0.000862065	0.263095	0.775	0.667	1
ARRDC1	DC1	0.0145946	0.263114	0.566	0.417	1
DHRS3	DC1	0.00208054	0.265022	0.481	0.229	1
PFDN2	DC1	0.000544427	0.265443	0.922	0.854	1
ENSA	DC1	0.000938735	0.267354	0.946	0.917	1
SNRPD2	DC1	0.00127844	0.268527	0.915	0.833	1
FKBP8	DC1	0.00351971	0.273241	0.76	0.771	1
CCDC167	DC1	8.55e-05	0.27423	0.496	0.188	1
CDKN1A	DC1	0.00311291	0.275489	0.341	0.125	1
PHLDA2	DC1	0.00475998	0.276053	0.357	0.146	1
BTF3	DC1	0.000238617	0.277377	0.961	1	1
DNAJC4	DC1	0.00847929	0.277819	0.814	0.688	1
RASGEF1B	DC1	0.00154981	0.281776	0.248	0.042	1
DYNLRB1	DC1	0.0030473	0.282799	0.783	0.688	1
ATF3	DC1	0.013958	0.285305	0.31	0.125	1
COX5A	DC1	0.00210529	0.286556	0.907	0.896	1
RGS2	DC1	0.311255	0.286945	0.496	0.479	1
DDIT3	DC1	0.0123813	0.287946	0.31	0.146	1
GYPC	DC1	0.000748319	0.28806	0.922	0.938	1
PDLIM1	DC1	4.56e-05	0.289899	0.372	0.062	1
NR4A3	DC1	0.00192354	0.290312	0.349	0.104	1
GSTP1	DC1	0.00456777	0.294004	0.984	1	1
KLF4	DC1	0.0385008	0.294895	0.752	0.646	1
BRI3	DC1	9.52e-05	0.297922	0.938	0.917	1
DNAJA1	DC1	0.0946404	0.298347	0.953	0.917	1
H2AFZ	DC1	0.0287003	0.300926	0.891	0.875	1
CCL3L1	DC1	0.00309301	0.301273	0.163	0	1
CD74	DC1	5.34e-08	0.301373	1	1	0.00122601
HLA-DPA1	DC1	5.34e-08	0.302402	1	1	0.00122601
NSMCE1	DC1	0.00361488	0.304886	0.791	0.542	1
FTL	DC1	8.74e-05	0.305021	0.992	1	1
MAP3K13	DC1	0.00226879	0.308164	0.791	0.646	1
GZMA	DC1	0.00523546	0.310986	0.287	0.083	1
NR4A1	DC1	0.00988779	0.312607	0.636	0.417	1
UCP2	DC1	0.00168196	0.314187	0.977	0.938	1
HSPH1	DC1	0.0695927	0.314331	0.775	0.75	1
ABI3	DC1	0.0126345	0.314907	0.612	0.479	1
HMGB2	DC1	0.486843	0.315027	0.426	0.417	1
ANXA1	DC1	0.00817764	0.315973	0.876	0.833	1
ANPEP	DC1	0.00126946	0.316982	0.721	0.458	1
TXN	DC1	0.28572	0.318166	0.93	0.958	1
CD69	DC1	0.0664849	0.318314	0.202	0.083	1
IER2	DC1	0.0159438	0.319331	0.853	0.812	1
TWF2	DC1	0.000344691	0.322836	0.884	0.771	1
CSTB	DC1	1.05e-05	0.323747	0.953	0.958	0.240576
C9orf16	DC1	0.000372137	0.330426	0.876	0.75	1
C20orf27	DC1	0.0001049	0.332779	0.953	0.938	1
RILPL2	DC1	0.0025451	0.333061	0.519	0.292	1
NKG7	DC1	0.00485589	0.334439	0.372	0.146	1
NBEAL2	DC1	0.00407088	0.338114	0.636	0.458	1
H3F3B	DC1	0.000161215	0.34088	0.992	1	1
CD83	DC1	0.0274687	0.343662	0.752	0.667	1
SPNS1	DC1	0.000533799	0.344992	0.651	0.396	1
CCL3	DC1	0.0575461	0.346757	0.264	0.125	1
CTSW	DC1	0.145686	0.347677	0.171	0.083	1
SOD2	DC1	0.00987997	0.353754	0.581	0.438	1
PMAIP1	DC1	0.00021199	0.356534	0.357	0.083	1
FTH1	DC1	3.94e-06	0.359732	1	1	0.0903718
SIVA1	DC1	0.00222486	0.363242	0.643	0.479	1
COTL1	DC1	1.22e-08	0.364561	0.984	1	0.000279999
HMOX1	DC1	0.00596227	0.36489	0.566	0.333	1
GABARAP	DC1	8.03e-07	0.365876	1	0.958	0.0184226
TECR	DC1	8.46e-06	0.370818	0.806	0.583	0.193984
HSPE1	DC1	0.000390904	0.37123	0.938	0.896	1
SQSTM1	DC1	0.00429821	0.378378	0.729	0.604	1
PAXX	DC1	0.000385987	0.379031	0.829	0.625	1
KLF6	DC1	0.015118	0.381344	0.876	0.854	1
TAGLN2	DC1	2.53e-05	0.383139	0.969	0.938	0.580337
TUBB4B	DC1	0.00194692	0.389152	0.69	0.5	1
HSPA6	DC1	0.172038	0.389872	0.132	0.062	1
CLK1	DC1	5.45e-05	0.395969	0.752	0.5	1
GPSM3	DC1	9.69e-07	0.405626	0.868	0.688	0.0222157
CYCS	DC1	0.000229617	0.410315	0.806	0.708	1
JUNB	DC1	0.00232657	0.416912	0.93	0.854	1
CHMP1B	DC1	0.000500609	0.422392	0.814	0.542	1
RGCC	DC1	0.00108189	0.426175	0.984	0.938	1
JUN	DC1	0.0225711	0.430361	0.651	0.458	1
ATP6V1F	DC1	7.08e-08	0.432536	0.915	0.875	0.00162495
GPR183	DC1	0.00370935	0.44361	0.333	0.125	1
PFN1	DC1	7.64e-12	0.450937	0.992	1	1.75e-07
FOSB	DC1	0.00179349	0.45187	0.814	0.604	1
DBI	DC1	0.000254283	0.461637	0.899	0.896	1
SH3BGRL3	DC1	4.28e-08	0.473498	0.992	1	0.000980951
SELENOK	DC1	0.000352832	0.475326	0.814	0.708	1
GAPDH	DC1	8.27e-09	0.483343	0.984	1	0.000189759
CKS2	DC1	0.00778511	0.484931	0.698	0.688	1
CXCL8	DC1	0.0779145	0.504524	0.271	0.146	1
LIMD2	DC1	1.04e-09	0.509263	0.984	0.938	2.39e-05
TIMP1	DC1	0.181477	0.532954	0.589	0.583	1
IER5	DC1	3.24e-05	0.556664	0.899	0.771	0.742528
HLA-DQA1	DC1	4.92e-12	0.558568	1	0.979	1.13e-07
CEBPD	DC1	0.000976905	0.57168	0.721	0.542	1
DUSP2	DC1	0.0726945	0.586609	0.605	0.542	1
HLA-DQB1	DC1	3.2e-15	0.592859	1	1	7.34e-11
HSPB1	DC1	6.61e-05	0.59383	0.791	0.667	1
SAT1	DC1	0.000112344	0.599146	0.977	0.958	1
MT2A	DC1	0.121695	0.62452	0.256	0.146	1
RGS1	DC1	0.00947165	0.632257	0.574	0.375	1
JUND	DC1	5.25e-08	0.647853	1	0.958	0.00120348
FOS	DC1	7.63e-05	0.711721	0.938	0.854	1
ZFP36	DC1	5.09e-05	0.719848	0.891	0.812	1
SGK1	DC1	0.00178502	0.76508	0.76	0.604	1
HLA-DRB1	DC1	1.39e-18	0.79596	1	1	3.18e-14
CXCR4	DC1	1.79e-05	0.811962	0.597	0.271	0.40996
GADD45B	DC1	0.000234309	0.846968	0.721	0.438	1
UBC	DC1	1.42e-11	0.875289	0.992	1	3.25e-07
DUSP1	DC1	4.35e-06	0.927832	0.884	0.771	0.099856
DNAJB1	DC1	7.25e-08	0.955272	0.814	0.562	0.00166305
CCL4	DC1	1.12e-05	1.09805	0.69	0.375	0.256586
HSPA1B	DC1	2.44e-10	1.11068	0.891	0.75	5.61e-06
HSPA1A	DC1	3.55e-13	1.5298	0.953	0.896	8.15e-09
GNLY	DC1	1.27e-14	1.79799	0.969	0.667	2.92e-10
CCL4L2	DC1	1.21e-08	1.79826	0.628	0.125	0.00027727
HLA-DQA2	DC2	2.48e-65	-2.2865	0.161	0.994	5.69e-61
HLA-DRB5	DC2	6.74e-50	-1.76431	0.59	1	1.55e-45
HNRNPU	DC2	3.56e-19	-0.843822	0.844	0.958	8.16e-15
AL499604.1	DC2	2e-15	-0.666364	0.312	0.661	4.59e-11
ILF3-DT	DC2	4.24e-08	-0.663243	0.298	0.521	0.000973711
S100B	DC2	0.331648	-0.633819	0.307	0.248	1
AHNAK	DC2	2.02e-09	-0.630368	0.434	0.667	4.64e-05
TWISTNB	DC2	2.18e-06	-0.609219	0.376	0.564	0.0500691
CRIP1	DC2	0.00130897	-0.579569	0.751	0.855	1
NAP1L1	DC2	1.2e-15	-0.561921	0.859	0.945	2.75e-11
CD207	DC2	0.0148637	-0.553229	0.268	0.352	1
PRMT9	DC2	1.17e-08	-0.543306	0.522	0.733	0.000267303
NABP1	DC2	2.96e-07	-0.52804	0.654	0.764	0.0067937
FCN1	DC2	0.00418878	-0.527904	0.112	0.212	1
TPM3	DC2	1.67e-18	-0.51695	0.902	0.958	3.83e-14
AL355075.4	DC2	2.12e-09	-0.507109	0.127	0.37	4.86e-05
XIST	DC2	3.63e-19	-0.4982	0.81	0.939	8.32e-15
CD1E	DC2	9.25e-06	-0.495727	0.605	0.733	0.212211
PTGS2	DC2	0.0066296	-0.493584	0.463	0.552	1
PAK2	DC2	7.57e-14	-0.491519	0.595	0.818	1.74e-09
CAST	DC2	6e-10	-0.488338	0.463	0.733	1.38e-05
SAMHD1	DC2	4.26e-16	-0.487356	0.941	0.945	9.78e-12
REL	DC2	2.78e-09	-0.484408	0.663	0.855	6.38e-05
S100A10	DC2	7.25e-05	-0.479581	0.893	0.945	1
AC091271.1	DC2	6.62e-12	-0.478198	0.185	0.509	1.52e-07
PABPC1	DC2	1.85e-17	-0.477357	0.941	0.988	4.24e-13
EGR3	DC2	8.34e-07	-0.467516	0.312	0.509	0.0191266
MIS18BP1	DC2	4.73e-13	-0.46577	0.517	0.776	1.08e-08
CCDC88A	DC2	1.9e-16	-0.464649	0.717	0.909	4.36e-12
KCNQ1OT1	DC2	6.76e-08	-0.461564	0.156	0.382	0.00155147
PTPRE	DC2	1.06e-11	-0.455416	0.668	0.842	2.43e-07
ZFAND5	DC2	5.51e-11	-0.447401	0.678	0.842	1.26e-06
SLC38A2	DC2	8.96e-10	-0.44577	0.624	0.842	2.06e-05
YME1L1	DC2	6.83e-07	-0.442286	0.561	0.697	0.0156679
DNASE1L3	DC2	0.00575478	-0.44218	0.122	0.224	1
S100A6	DC2	4.37e-05	-0.439532	0.907	0.945	1
TTC3	DC2	6.72e-14	-0.437224	0.42	0.715	1.54e-09
LRRFIP1	DC2	4.04e-14	-0.43509	0.751	0.933	9.27e-10
RSRP1	DC2	1.1e-10	-0.431301	0.834	0.909	2.52e-06
ID2	DC2	0.0059072	-0.427305	0.629	0.727	1
CD55	DC2	3.62e-07	-0.426756	0.537	0.745	0.00831452
NFKBIZ	DC2	4.26e-05	-0.420159	0.629	0.715	0.976738
OLR1	DC2	0.00012395	-0.41447	0.38	0.545	1
IVNS1ABP	DC2	5.55e-08	-0.413424	0.468	0.679	0.00127211
SLC8A1	DC2	5.17e-08	-0.411638	0.712	0.818	0.00118699
ATP2B1	DC2	1.47e-07	-0.411014	0.722	0.83	0.00338103
MBNL1	DC2	6.01e-14	-0.407913	0.863	0.939	1.38e-09
LYST	DC2	4.48e-10	-0.403914	0.429	0.715	1.03e-05
DDX18	DC2	1e-10	-0.401639	0.517	0.733	2.29e-06
ZNF106	DC2	2.67e-10	-0.39907	0.434	0.715	6.12e-06
PRRC2C	DC2	5.2e-09	-0.399053	0.746	0.897	0.000119189
ROCK1	DC2	5.02e-12	-0.398436	0.522	0.776	1.15e-07
CFP	DC2	3.14e-05	-0.395502	0.337	0.509	0.719148
IL1R2	DC2	3.81e-05	-0.394655	0.151	0.321	0.873002
TXNIP	DC2	3.54e-09	-0.3931	0.854	0.933	8.11e-05
ENHO	DC2	3.39e-05	-0.390255	0.2	0.37	0.777693
FAM133B	DC2	3.66e-08	-0.388911	0.541	0.752	0.000840161
KLF10	DC2	1.53e-05	-0.387916	0.478	0.636	0.35087
DAPP1	DC2	1.87e-05	-0.387864	0.429	0.6	0.429744
SRRM2	DC2	1.67e-12	-0.383106	0.78	0.921	3.84e-08
CPVL	DC2	5.93e-06	-0.37917	0.815	0.879	0.135957
MALAT1	DC2	1.37e-07	-0.378795	0.966	0.988	0.00314904
AFF3	DC2	1.04e-06	-0.378046	0.405	0.612	0.0238424
PURB	DC2	1.92e-07	-0.377722	0.4	0.63	0.00440547
MRC1	DC2	0.00161818	-0.37436	0.498	0.558	1
NR4A2	DC2	0.00664459	-0.373952	0.8	0.788	1
ETV3	DC2	3.38e-05	-0.372876	0.312	0.491	0.775198
AC020916.1	DC2	4.66e-06	-0.37106	0.498	0.697	0.106913
ZEB2	DC2	0.000989447	-0.368082	0.737	0.788	1
ANKRD44	DC2	1.82e-11	-0.366905	0.537	0.812	4.18e-07
SATB1-AS1	DC2	8.9e-06	-0.366455	0.2	0.394	0.204155
HPS5	DC2	5.5e-09	-0.36636	0.356	0.63	0.000126047
CDKN1A	DC2	3.37e-05	-0.366196	0.444	0.63	0.773383
AP1S2	DC2	8.98e-07	-0.365854	0.751	0.867	0.0206065
TSC22D2	DC2	2.45e-07	-0.364187	0.434	0.642	0.00561101
OSBPL8	DC2	1.65e-11	-0.361023	0.551	0.818	3.78e-07
LGALS3	DC2	0.236419	-0.36093	0.62	0.655	1
PLEK	DC2	7.15e-05	-0.35785	0.761	0.891	1
NAF1	DC2	1.78e-05	-0.35442	0.244	0.43	0.407489
CFLAR	DC2	5.04e-06	-0.354141	0.683	0.83	0.115689
PTPRC	DC2	3.4e-12	-0.352333	0.927	0.958	7.79e-08
ANKRD12	DC2	2.59e-09	-0.35143	0.624	0.836	5.94e-05
NUFIP2	DC2	2.97e-08	-0.348329	0.429	0.673	0.000681448
JOSD1	DC2	7.36e-07	-0.344663	0.527	0.685	0.0168827
RBPJ	DC2	5.32e-07	-0.344134	0.722	0.879	0.012214
CD1C	DC2	2.86e-05	-0.34142	0.785	0.897	0.65716
ATRX	DC2	2.24e-10	-0.340436	0.571	0.806	5.15e-06
HNRNPAB	DC2	3.22e-08	-0.340168	0.595	0.794	0.000738648
NEAT1	DC2	0.00452315	-0.340012	0.932	0.939	1
PEA15	DC2	1.25e-07	-0.337637	0.585	0.752	0.00285638
MBP	DC2	3.44e-09	-0.336729	0.561	0.8	7.9e-05
FCER1A	DC2	0.000310064	-0.336327	0.629	0.77	1
CBX6	DC2	1.7e-06	-0.336106	0.371	0.6	0.0391054
NFKBID	DC2	0.000334461	-0.333824	0.551	0.697	1
SHTN1	DC2	7.63e-09	-0.333293	0.429	0.673	0.000175001
HLA-DQB2	DC2	0.726897	-0.333283	0.307	0.261	1
PRKAR1A	DC2	1.07e-09	-0.333282	0.478	0.727	2.45e-05
KTN1	DC2	1.7e-09	-0.332526	0.585	0.812	3.91e-05
RTN4	DC2	1.43e-07	-0.330539	0.8	0.903	0.00328948
C15orf48	DC2	0.00460455	-0.33025	0.473	0.594	1
TBC1D9	DC2	6.46e-08	-0.329944	0.366	0.612	0.00148152
UVRAG	DC2	1.19e-08	-0.328299	0.449	0.703	0.000272305
DDX3X	DC2	2.89e-06	-0.327261	0.698	0.848	0.0663315
ACTR2	DC2	2.69e-12	-0.326863	0.917	0.97	6.17e-08
NFE2L2	DC2	1.01e-05	-0.326609	0.776	0.848	0.231592
RIPOR2	DC2	5.7e-06	-0.323638	0.234	0.424	0.13079
POLR2J3	DC2	1.57e-12	-0.323124	0.254	0.612	3.6e-08
ZNF503	DC2	8.42e-10	-0.322481	0.137	0.406	1.93e-05
YY1	DC2	1.36e-08	-0.32232	0.61	0.782	0.000311312
KDM6B	DC2	0.000543962	-0.322085	0.678	0.776	1
APPL1	DC2	4.45e-08	-0.320657	0.395	0.636	0.0010202
C9orf72	DC2	3e-07	-0.317331	0.444	0.667	0.0068805
GZF1	DC2	3.34e-06	-0.316182	0.293	0.509	0.0765071
NQO2	DC2	4.25e-09	-0.315766	0.322	0.618	9.76e-05
LMNA	DC2	0.0959609	-0.315068	0.21	0.261	1
EIF3A	DC2	5.22e-08	-0.315025	0.624	0.836	0.00119832
BTG2	DC2	0.0244807	-0.314909	0.79	0.794	1
SQSTM1	DC2	0.000812464	-0.314416	0.824	0.873	1
FUS	DC2	9.54e-07	-0.31412	0.8	0.891	0.0218935
BIRC3	DC2	4.03e-05	-0.314017	0.215	0.412	0.924243
NKTR	DC2	5.73e-07	-0.312311	0.444	0.661	0.0131382
PIP4K2A	DC2	5.43e-07	-0.311044	0.454	0.63	0.0124474
VPS13C	DC2	3.34e-09	-0.310711	0.566	0.788	7.65e-05
ASH1L	DC2	1.59e-08	-0.310671	0.376	0.648	0.000364383
TRIM38	DC2	9.28e-07	-0.310505	0.546	0.703	0.021281
RUFY3	DC2	1.23e-08	-0.31048	0.361	0.624	0.000281686
FNIP2	DC2	0.000219358	-0.309329	0.385	0.527	1
SFPQ	DC2	7.58e-06	-0.308671	0.79	0.861	0.173855
GOLGB1	DC2	1.2e-05	-0.307268	0.405	0.594	0.276091
PNRC1	DC2	1.7e-05	-0.306641	0.883	0.933	0.390767
VIM	DC2	1.15e-05	-0.306626	0.98	0.994	0.262714
GOLGA4	DC2	7.24e-06	-0.306309	0.42	0.606	0.166178
CMTM6	DC2	7.26e-07	-0.303391	0.8	0.903	0.0166602
ZMIZ1	DC2	1.58e-09	-0.303102	0.307	0.618	3.63e-05
TAX1BP1	DC2	6.99e-07	-0.302989	0.576	0.739	0.0160448
KCTD12	DC2	4.35e-06	-0.302407	0.732	0.824	0.099677
CBL	DC2	1.1e-08	-0.301992	0.332	0.582	0.000252624
FOSB	DC2	0.0286118	-0.301923	0.888	0.903	1
WSB1	DC2	2.98e-07	-0.301913	0.873	0.927	0.00684626
HAX1	DC2	0.0248041	-0.301872	0.59	0.685	1
INTS6	DC2	7.22e-05	-0.300896	0.434	0.588	1
ZNF292	DC2	8.1e-08	-0.300778	0.366	0.63	0.00185754
REV3L	DC2	5.71e-08	-0.300424	0.322	0.588	0.00131067
S100A9	DC2	0.0643208	-0.299987	0.18	0.248	1
ATP2B1-AS1	DC2	0.000470385	-0.299493	0.532	0.673	1
ZNF141	DC2	2.53e-05	-0.29898	0.107	0.273	0.58068
HOOK3	DC2	1.33e-07	-0.298507	0.38	0.6	0.00306092
CRYBG3	DC2	1.05e-10	-0.297323	0.215	0.533	2.41e-06
CELF2	DC2	1.01e-06	-0.296633	0.663	0.861	0.0231344
ITSN2	DC2	2.11e-09	-0.29629	0.439	0.697	4.83e-05
AHR	DC2	1.22e-06	-0.295256	0.688	0.855	0.027935
UFL1	DC2	6.29e-11	-0.294991	0.185	0.479	1.44e-06
SKIL	DC2	0.000588511	-0.294533	0.81	0.848	1
AKAP9	DC2	1.03e-07	-0.29426	0.537	0.745	0.00235371
HSP90B1	DC2	4.56e-06	-0.293736	0.868	0.952	0.104497
TGFBR2	DC2	5.53e-08	-0.292324	0.371	0.624	0.00126844
ANXA6	DC2	8.75e-09	-0.292042	0.259	0.533	0.000200638
ITPR2	DC2	8.58e-06	-0.291993	0.498	0.661	0.196856
USP15	DC2	3.28e-08	-0.291749	0.59	0.776	0.000752832
SECISBP2	DC2	3.8e-06	-0.291044	0.283	0.473	0.0870628
HSPA9	DC2	2.67e-06	-0.290574	0.624	0.782	0.0612548
ALCAM	DC2	1.96e-05	-0.2899	0.444	0.624	0.449265
BPTF	DC2	2.73e-07	-0.28883	0.478	0.685	0.00626489
SEPTIN6	DC2	5.74e-05	-0.287915	0.595	0.721	1
MIR155HG	DC2	0.923935	-0.286664	0.141	0.139	1
ANKRD11	DC2	1.1e-07	-0.286275	0.537	0.77	0.00252881
SON	DC2	8.46e-10	-0.28607	0.82	0.933	1.94e-05
CMIP	DC2	6.66e-10	-0.2857	0.439	0.721	1.53e-05
BCL11A	DC2	0.000177625	-0.284529	0.332	0.497	1
SETX	DC2	7.09e-07	-0.284196	0.444	0.642	0.0162548
TBC1D22A	DC2	6.06e-06	-0.284054	0.332	0.527	0.139003
LBR	DC2	5e-07	-0.283979	0.341	0.582	0.0114717
CAPN2	DC2	3.43e-05	-0.281835	0.215	0.388	0.78608
AC090559.1	DC2	1.5e-10	-0.280971	0.195	0.515	3.43e-06
FAM107B	DC2	1.81e-05	-0.280884	0.327	0.521	0.415235
RAB11FIP1	DC2	3.46e-07	-0.280845	0.522	0.77	0.00794651
ZNF652	DC2	5.74e-09	-0.279597	0.312	0.582	0.000131663
QKI	DC2	3.53e-06	-0.279468	0.717	0.818	0.0810467
TCOF1	DC2	3.5e-08	-0.279278	0.205	0.467	0.00080171
TCHH	DC2	0.0562422	-0.279231	0.112	0.17	1
CHD1	DC2	6.23e-06	-0.278493	0.532	0.752	0.142798
ARPC5	DC2	1.76e-07	-0.276241	0.902	0.952	0.0040275
STK17B	DC2	0.000173753	-0.276005	0.746	0.848	1
FBP1	DC2	0.00113405	-0.275797	0.444	0.564	1
IL1A	DC2	0.000625525	-0.275514	0.127	0.255	1
RBM25	DC2	4.94e-08	-0.274805	0.62	0.812	0.00113364
AL138899.1	DC2	0.0101734	-0.273108	0.337	0.424	1
PRPF4B	DC2	2.61e-06	-0.273027	0.551	0.697	0.059826
LPGAT1	DC2	3.51e-07	-0.272442	0.376	0.6	0.00805072
MAP4K5	DC2	3e-13	-0.272139	0.122	0.442	6.89e-09
SCAF11	DC2	3.5e-08	-0.271494	0.737	0.873	0.000803298
DDX17	DC2	3.2e-09	-0.271286	0.761	0.915	7.34e-05
NIPBL	DC2	3.52e-07	-0.271165	0.493	0.703	0.00807197
SEPTIN7	DC2	7.37e-07	-0.270938	0.82	0.903	0.0168983
SEPTIN2	DC2	1.06e-05	-0.270927	0.644	0.77	0.244235
PTBP3	DC2	4.37e-08	-0.270186	0.502	0.745	0.0010026
B3GNT5	DC2	0.00660997	-0.269598	0.293	0.4	1
MAP3K1	DC2	9.02e-10	-0.268016	0.351	0.661	2.07e-05
SMAP2	DC2	3.7e-06	-0.267719	0.517	0.709	0.0848564
IQGAP1	DC2	7.64e-07	-0.267403	0.707	0.848	0.0175208
LCP1	DC2	7.59e-07	-0.266758	0.898	0.958	0.0174022
CDV3	DC2	2.32e-06	-0.266401	0.688	0.812	0.0532537
ARHGAP5	DC2	3.32e-08	-0.266231	0.322	0.582	0.000760857
EIF5	DC2	3.92e-05	-0.266162	0.795	0.909	0.899086
XPO1	DC2	3.01e-08	-0.265832	0.424	0.697	0.000690376
THUMPD3-AS1	DC2	8.45e-06	-0.265555	0.317	0.509	0.193761
HNRNPA2B1	DC2	1.33e-08	-0.265312	0.976	0.988	0.000304533
SUZ12	DC2	2.62e-07	-0.265122	0.361	0.582	0.00601802
CD200R1	DC2	0.000165542	-0.265017	0.244	0.394	1
TCF4	DC2	0.000111327	-0.264811	0.371	0.576	1
NSUN6	DC2	0.00276321	-0.264745	0.337	0.479	1
MAP4	DC2	8.32e-07	-0.264707	0.273	0.509	0.0190822
TLN1	DC2	1.48e-06	-0.264501	0.663	0.806	0.0338644
CRYBG1	DC2	1.63e-07	-0.264048	0.317	0.558	0.0037351
HSPA5	DC2	0.000380024	-0.263677	0.673	0.806	1
TNRC6B	DC2	3.77e-07	-0.263654	0.463	0.703	0.00863627
AL136987.1	DC2	0.000105672	-0.263636	0.234	0.394	1
SERBP1	DC2	7.58e-07	-0.263079	0.81	0.903	0.0173833
GNAQ	DC2	4.96e-06	-0.263028	0.58	0.752	0.11371
PHF20L1	DC2	5.7e-08	-0.262516	0.337	0.57	0.00130672
BLOC1S6	DC2	2.29e-05	-0.262124	0.561	0.727	0.525002
BAZ2B	DC2	9.79e-07	-0.261848	0.493	0.709	0.022445
IL10RA	DC2	1.2e-07	-0.261701	0.4	0.655	0.00276192
HIP1	DC2	2.91e-05	-0.261534	0.161	0.327	0.666415
TET2	DC2	1.56e-06	-0.26111	0.522	0.721	0.0357077
RAB31	DC2	0.000108416	-0.261094	0.532	0.655	1
DYNC1LI1	DC2	3e-06	-0.261007	0.449	0.648	0.0688523
AKAP13	DC2	1.75e-05	-0.260718	0.722	0.842	0.400365
ATP5PB	DC2	3e-07	-0.260543	0.517	0.733	0.0068768
GPRIN3	DC2	6.38e-07	-0.260472	0.473	0.655	0.0146317
GPCPD1	DC2	2.31e-07	-0.260308	0.385	0.606	0.00530581
USP3	DC2	9.09e-08	-0.259641	0.278	0.515	0.00208532
SLC20A1	DC2	3.46e-05	-0.258486	0.351	0.533	0.793345
RBM26	DC2	2.41e-07	-0.25726	0.332	0.558	0.00552011
HSPH1	DC2	0.000419542	-0.257099	0.741	0.836	1
VEGFA	DC2	0.000165364	-0.256632	0.263	0.43	1
PPP1R10	DC2	3.4e-05	-0.256429	0.624	0.752	0.779331
RGS2	DC2	0.13036	-0.256213	0.839	0.873	1
PCM1	DC2	1.33e-05	-0.255653	0.385	0.558	0.305154
AIMP1	DC2	1.09e-06	-0.254685	0.483	0.697	0.0249366
PHF3	DC2	2.12e-07	-0.254487	0.42	0.661	0.00485845
KLF13	DC2	8.42e-07	-0.254326	0.288	0.527	0.0193128
WDR82	DC2	6.32e-05	-0.25377	0.361	0.527	1
ATM	DC2	3.57e-05	-0.253536	0.507	0.685	0.818925
TPR	DC2	2.73e-06	-0.253438	0.473	0.63	0.0626271
SLC39A10	DC2	5.46e-05	-0.253423	0.385	0.57	1
REST	DC2	4.31e-07	-0.25299	0.298	0.527	0.00988091
YWHAZ	DC2	1.31e-07	-0.252986	0.8	0.897	0.00301174
ELF1	DC2	2.15e-05	-0.2528	0.659	0.818	0.493673
SPEN	DC2	8.15e-09	-0.251624	0.341	0.63	0.000186873
RBM47	DC2	3.77e-05	-0.25128	0.341	0.533	0.864243
CHD8	DC2	5.63e-08	-0.250957	0.151	0.382	0.00129133
NRIP1	DC2	0.000260543	-0.25078	0.385	0.527	1
KDM2A	DC2	0.000136073	-0.250515	0.439	0.612	1
SPAG9	DC2	1.01e-05	-0.250465	0.478	0.667	0.231428
PRPF40A	DC2	1.4e-06	-0.250328	0.576	0.745	0.0321898
MZT2B	DC2	2.34e-05	0.250189	0.902	0.842	0.537292
CCDC85B	DC2	0.000280673	0.250547	0.776	0.642	1
MRFAP1	DC2	4.97e-06	0.251024	0.683	0.515	0.114086
HOPX	DC2	0.000857172	0.251405	0.156	0.048	1
NINJ1	DC2	0.000129659	0.252144	0.39	0.224	1
STMN1	DC2	0.0187277	0.25225	0.38	0.273	1
C9orf16	DC2	0.000153543	0.253614	0.785	0.715	1
SLC25A5	DC2	5.34e-05	0.254554	0.927	0.939	1
LAMTOR4	DC2	3.94e-06	0.25678	0.927	0.867	0.0903989
LAPTM4A	DC2	2.92e-07	0.25808	0.829	0.733	0.00669699
U62317.4	DC2	7.8e-06	0.258339	0.459	0.23	0.17881
FOLR2	DC2	0.000479462	0.25858	0.18	0.061	1
C1orf43	DC2	1.96e-05	0.258671	0.751	0.648	0.449213
LPAR6	DC2	0.0726823	0.259499	0.483	0.388	1
TYROBP	DC2	8.49e-12	0.25985	0.995	0.994	1.95e-07
PSMB8	DC2	6.86e-07	0.260141	0.863	0.727	0.0157417
YPEL3	DC2	2.95e-05	0.262975	0.59	0.388	0.676365
UCP2	DC2	0.000783547	0.263269	0.898	0.842	1
CYC1	DC2	0.000117974	0.264661	0.663	0.558	1
XCL1	DC2	0.000303726	0.265418	0.176	0.055	1
SNAI1	DC2	0.0133058	0.266119	0.249	0.152	1
MARCKS	DC2	0.0209639	0.266205	0.815	0.727	1
PRDX1	DC2	0.000165719	0.267034	0.834	0.8	1
GZMK	DC2	0.000617077	0.268692	0.132	0.03	1
PMP22	DC2	0.00115598	0.269402	0.478	0.333	1
RNASET2	DC2	1.14e-05	0.270064	0.961	0.921	0.262237
GABARAP	DC2	2.95e-08	0.270103	0.98	0.97	0.000675781
PLD4	DC2	2.25e-07	0.270636	0.863	0.739	0.00516889
ABI3	DC2	0.000619589	0.272262	0.78	0.745	1
CKS2	DC2	0.00808168	0.272535	0.702	0.667	1
CTSA	DC2	9.54e-06	0.272538	0.576	0.358	0.218755
CAMK1	DC2	0.000381078	0.272748	0.595	0.485	1
RHOG	DC2	4.68e-08	0.272751	0.898	0.891	0.00107276
COMT	DC2	1.81e-08	0.273886	0.868	0.739	0.000415345
VAMP8	DC2	1.49e-08	0.27557	0.937	0.958	0.000342474
HLA-DPA1	DC2	6.92e-11	0.275675	1	1	1.59e-06
CFL1	DC2	4.97e-14	0.278559	1	0.988	1.14e-09
FCGRT	DC2	0.000156756	0.279479	0.902	0.873	1
HLA-DMA	DC2	1.56e-09	0.280995	0.985	0.976	3.57e-05
UBE2L6	DC2	2.79e-06	0.283465	0.59	0.352	0.0639799
GADD45B	DC2	0.0603358	0.283525	0.854	0.861	1
C3AR1	DC2	1.94e-05	0.284099	0.502	0.303	0.444826
IL1RN	DC2	0.62567	0.284158	0.263	0.248	1
PRELID1	DC2	1.02e-07	0.28508	0.917	0.915	0.002339
LTC4S	DC2	0.00139504	0.287877	0.498	0.364	1
TRBC2	DC2	0.00203253	0.29071	0.137	0.042	1
PSME2	DC2	1.02e-05	0.292142	0.946	0.879	0.234913
CCL2	DC2	0.0246953	0.293333	0.239	0.145	1
TNFSF12	DC2	2.67e-05	0.293956	0.644	0.473	0.61281
GPR34	DC2	0.00248737	0.294464	0.498	0.382	1
GIMAP1	DC2	1.97e-07	0.295491	0.38	0.152	0.0045216
IFI6	DC2	1.04e-05	0.296295	0.532	0.309	0.239149
ARHGDIB	DC2	9.73e-13	0.297497	0.971	0.97	2.23e-08
BRI3	DC2	2.62e-07	0.298715	0.917	0.891	0.00601496
PAXX	DC2	4.83e-08	0.302176	0.815	0.667	0.00110749
HSPA6	DC2	0.0087123	0.303009	0.62	0.533	1
FXYD5	DC2	1.29e-09	0.305228	0.927	0.867	2.96e-05
FCER1G	DC2	1.61e-07	0.30568	0.985	0.976	0.00369352
IFITM3	DC2	8.69e-07	0.305716	0.805	0.618	0.0199259
TMEM176B	DC2	0.00297844	0.307615	0.498	0.352	1
GPR183	DC2	0.00707177	0.307978	0.849	0.824	1
RGCC	DC2	0.00160556	0.30799	0.449	0.279	1
ARPC3	DC2	4.43e-17	0.313771	0.98	0.97	1.02e-12
METRNL	DC2	0.000720843	0.314496	0.795	0.739	1
FKBP1A	DC2	2.42e-08	0.318202	0.878	0.8	0.00055555
ATP5MC3	DC2	5.58e-09	0.318251	0.912	0.879	0.000128006
CD7	DC2	0.000117103	0.319562	0.293	0.133	1
B2M	DC2	4.83e-14	0.319815	1	1	1.11e-09
GSTK1	DC2	1.47e-10	0.321068	0.844	0.733	3.38e-06
DBNDD2	DC2	3.43e-08	0.321689	0.741	0.497	0.000786222
LAIR1	DC2	5.57e-06	0.321868	0.698	0.503	0.127679
CEBPD	DC2	0.00271653	0.328915	0.844	0.806	1
MS4A4A	DC2	0.000156358	0.330667	0.561	0.382	1
BTF3	DC2	1.07e-13	0.336572	0.956	0.976	2.45e-09
[truncated: 13,566 more rows]

## Sheet: Table S9
Table S9. GO analysis of each subtype
	Cluster	ID	Description	GeneRatio	BgRatio	pvalue	p.adjust	qvalue	geneID	Count
1	T CD8+ EM CXCR4+	GO:0050852	T cell receptor signaling pathway	15/89	139/18903	1.10311e-16	1.86426e-13	1.61054e-13	CD8B/CD8A/CD3D/CD3G/TRAC/LIME1/THEMIS/TRGC2/LCK/PDE4B/CD3E/TRBC2/EZR/SH2D1A/PTPN22	15
7	T CD8+ EM CXCR4+	GO:0050863	regulation of T cell activation	15/89	376/18903	2.29362e-10	5.53745e-08	4.78383e-08	LAG3/SIT1/CD2/LCK/CD6/CD27/ADORA2A/JUNB/LAT/CD3E/ICOS/CD5/CCL5/PTPN22/MAD1L1	15
8	T CD8+ EM CXCR4+	GO:0030217	T cell differentiation	12/89	296/18903	1.41045e-08	2.97957e-06	2.57407e-06	CD8A/LAG3/CD3D/CD3G/BCL11B/THEMIS/CD2/LCK/CD27/JUNB/CD3E/PTPN22	12
10	T CD8+ EM CXCR4+	GO:0007159	leukocyte cell-cell adhesion	12/89	414/18903	5.38637e-07	7.95025e-05	6.86826e-05	LAG3/LCK/CD6/CD27/ADORA2A/CD3E/ICOS/CD5/EZR/CCL5/PTPN22/MAD1L1	12
11	T CD8+ EM CXCR4+	GO:0010273	detoxification of copper ion	4/89	15/18903	6.0232e-07	7.95025e-05	6.86826e-05	MT1F/MT2A/MT1X/MT1E	4
12	T CD8+ EM CXCR4+	GO:1990169	stress response to copper ion	4/89	15/18903	6.0232e-07	7.95025e-05	6.86826e-05	MT1F/MT2A/MT1X/MT1E	4
15	T CD8+ EM CXCR4+	GO:0006882	cellular zinc ion homeostasis	5/89	40/18903	1.19335e-06	0.000134451	0.000116153	LCK/MT1F/MT2A/MT1X/MT1E	5
27	T CD8+ EM CXCR4+	GO:0070228	regulation of lymphocyte apoptotic process	5/89	62/18903	1.08182e-05	0.000677138	0.000584983	CD3G/BCL11B/CD27/CCL5/PDCD1	5
28	T CD8+ EM CXCR4+	GO:0032623	interleukin-2 production	5/89	63/18903	1.17074e-05	0.00068226	0.000589408	LAG3/PDE4B/TNFAIP3/CD3E/EZR	5
29	T CD8+ EM CXCR4+	GO:0032663	regulation of interleukin-2 production	5/89	63/18903	1.17074e-05	0.00068226	0.000589408	LAG3/PDE4B/TNFAIP3/CD3E/EZR	5
59	T CD8+ EM CXCR4+	GO:0031663	lipopolysaccharide-mediated signaling pathway	4/89	63/18903	0.000221228	0.00633686	0.00547445	CD6/TNFAIP3/CCL5/PTPN22	4
76	T CD8+ EM CXCR4+	GO:0140014	mitotic nuclear division	7/89	325/18903	0.000859291	0.0191079	0.0165074	SLF1/CDKN1B/RGCC/SMPD3/PTTG1/MAD1L1/EML4	7
77	T CD8+ EM CXCR4+	GO:0045088	regulation of innate immune response	6/89	240/18903	0.000949998	0.0208506	0.0180129	LAG3/TNFAIP3/CCL5/SH2D1A/PTPN22/ISG15	6
78	T CD8+ EM CXCR4+	GO:0002676	regulation of chronic inflammatory response	2/89	10/18903	0.000962458	0.0208533	0.0180152	TNFAIP3/CCL5	2
81	T CD8+ EM CXCR4+	GO:0002158	osteoclast proliferation	2/89	11/18903	0.00117274	0.0241698	0.0208805	JUNB/TNFAIP3	2
83	T CD8+ EM CXCR4+	GO:0001776	leukocyte homeostasis	4/89	100/18903	0.00127597	0.025691	0.0221946	SIT1/PDE4B/LAT/TNFAIP3	4
86	T CD8+ EM CXCR4+	GO:0006470	protein dephosphorylation	6/89	261/18903	0.00146038	0.0283682	0.0245075	DUSP8/DUSP5/DUSP4/DUSP2/PTPN22/PPP2R5C	6
88	T CD8+ EM CXCR4+	GO:0002443	leukocyte mediated immunity	8/89	463/18903	0.00152156	0.029221	0.0252441	CD8A/LAG3/CD2/CD27/LAT/TRBC2/SH2D1A/GZMM	8
94	T CD8+ EM CXCR4+	GO:0061043	regulation of vascular wound healing	2/89	14/18903	0.0019226	0.0345659	0.0298617	CXCR4/TNFAIP3	2
100	T CD8+ EM CXCR4+	GO:0001706	endoderm formation	3/89	58/18903	0.00258209	0.0436374	0.0376986	DUSP5/DUSP4/DUSP2	3
110	T CD8+ EM activited	GO:0050852	T cell receptor signaling pathway	13/86	139/18903	5.71922e-14	1.153e-10	8.62098e-11	CD8A/CD8B/CD3D/CD3G/TRAC/LIME1/TRGC2/SH2D1A/LCK/THEMIS/TRBC2/CD3E/PTPN22	13
111	T CD8+ EM activited	GO:0030217	T cell differentiation	15/86	296/18903	4.70281e-12	4.74044e-09	3.54444e-09	IFNG/TNFSF9/CD8A/LAG3/CD3D/CD3G/CD2/LCK/CD27/THEMIS/CD3E/BCL11B/CRTAM/JUNB/PTPN22	15
120	T CD8+ EM activited	GO:0022407	regulation of cell-cell adhesion	15/86	490/18903	5.21419e-09	9.55619e-07	7.14519e-07	IFNG/TNFSF9/LAG3/TNF/CCL5/LCK/CD27/CD3E/CRTAM/CD6/CITED2/PTPN22/CD70/TIGIT/RGCC	15
127	T CD8+ EM activited	GO:1990868	response to chemokine	7/86	98/18903	3.11627e-07	3.30653e-05	2.4723e-05	CXCR6/CCL5/CCL4/CCR5/CCL3L1/CXCR4/DUSP1	7
131	T CD8+ EM activited	GO:0002449	lymphocyte mediated immunity	11/86	367/18903	8.46752e-07	7.75933e-05	5.80167e-05	CD8A/LAG3/TNF/CD2/SH2D1A/CD27/TRBC2/GZMM/CRTAM/CD70/CTSC	11
138	T CD8+ EM activited	GO:0071674	mononuclear cell migration	8/86	206/18903	4.44894e-06	0.000309278	0.000231248	TNF/CCL5/CCL4/CCR5/CRTAM/CCL3L1/CXCR4/DUSP1	8
141	T CD8+ EM activited	GO:0070228	regulation of lymphocyte apoptotic process	5/86	62/18903	9.14544e-06	0.000576163	0.000430799	CD3G/CCL5/CD27/BCL11B/PDCD1	5
143	T CD8+ EM activited	GO:0001819	positive regulation of cytokine production	11/86	486/18903	1.24642e-05	0.000739054	0.000552593	IFNG/TNF/CD2/CD3E/HSPA1B/CRTAM/CD6/HSPA1A/PTPN22/TIGIT/RGCC	11
146	T CD8+ EM activited	GO:0090084	negative regulation of inclusion body assembly	3/86	11/18903	1.46118e-05	0.000796143	0.000595278	DNAJB1/HSPA1B/HSPA1A	3
152	T CD8+ EM activited	GO:0071276	cellular response to cadmium ion	4/86	37/18903	2.35168e-05	0.00110256	0.000824384	JUN/MT2A/MT1F/MT1X	4
157	T CD8+ EM activited	GO:0043922	negative regulation by host of viral transcription	3/86	14/18903	3.19175e-05	0.0012985	0.000970895	CCL5/CCL4/JUN	3
159	T CD8+ EM activited	GO:0006882	cellular zinc ion homeostasis	4/86	40/18903	3.2205e-05	0.0012985	0.000970895	LCK/MT2A/MT1F/MT1X	4
163	T CD8+ EM activited	GO:0010273	detoxification of copper ion	3/86	15/18903	3.97657e-05	0.00145759	0.00108985	MT2A/MT1F/MT1X	3
206	T CD8+ EM activited	GO:0016311	dephosphorylation	8/86	357/18903	0.000220439	0.00458149	0.00342559	IFNG/TNF/DUSP5/INPP4B/PPP2R5C/PTPN22/DUSP1/DUSP2	8
210	T CD8+ EM activited	GO:0042026	protein refolding	3/86	27/18903	0.000245744	0.00480991	0.00359638	HSPA1B/HSPA1A/DNAJA1	3
213	T CD8+ EM activited	GO:0032103	positive regulation of response to external stimulus	9/86	464/18903	0.000258363	0.00500826	0.00374469	IFNG/LAG3/TNF/CCL5/SH2D1A/CCL4/CRTAM/CXCR4/CTSC	9
229	T CD8+ EM activited	GO:0031644	regulation of nervous system process	5/86	145/18903	0.00052412	0.00870826	0.00651119	TNF/EGR2/GPR171/FABP5/CTSC	5
245	T CD8+ EM activited	GO:0140014	mitotic nuclear division	7/86	325/18903	0.000700044	0.0103771	0.007759	TNF/HSPA1B/SLF1/HSPA1A/RGCC/SMPD3/DUSP1	7
252	T CD8+ EM activited	GO:0042368	vitamin D biosynthetic process	2/86	10/18903	0.000899072	0.012587	0.00941133	IFNG/TNF	2
253	T CD8+ EM activited	GO:0097201	negative regulation of transcription from RNA polymerase II promoter in response to stress	2/86	10/18903	0.000899072	0.012587	0.00941133	JUN/CITED2	2
256	T CD8+ EM activited	GO:0045926	negative regulation of growth	6/86	249/18903	0.000959909	0.0131645	0.0098431	HSPA1B/MT2A/MT1F/CITED2/HSPA1A/MT1X	6
262	T CD8+ EM activited	GO:0010968	regulation of microtubule nucleation	2/86	11/18903	0.00109562	0.0141588	0.0105865	HSPA1B/HSPA1A	2
274	T CD8+ EM activited	GO:0019233	sensory perception of pain	4/86	103/18903	0.00125347	0.0152228	0.0113821	TNF/GPR171/FABP5/CXCR4	4
277	T CD8+ EM activited	GO:0030656	regulation of vitamin metabolic process	2/86	12/18903	0.00131086	0.0156372	0.011692	IFNG/TNF	2
286	T CD8+ EM activited	GO:0009266	response to temperature stimulus	5/86	186/18903	0.00159893	0.0179142	0.0133945	DNAJB1/HSPA1B/HSPA1A/CXCR4/DNAJA1	5
299	T CD8+ EM activited	GO:0061043	regulation of vascular wound healing	2/86	14/18903	0.00179674	0.0190643	0.0142545	TNF/CXCR4	2
313	T CD8+ EM activited	GO:0001706	endoderm formation	3/86	58/18903	0.00234206	0.0229392	0.0171517	DUSP5/DUSP1/DUSP2	3
316	T CD8+ EM activited	GO:0051044	positive regulation of membrane protein ectodomain proteolysis	2/86	16/18903	0.00235537	0.0229392	0.0171517	IFNG/TNF	2
339	T CD8+ EM activited	GO:0001829	trophectodermal cell differentiation	2/86	19/18903	0.0033268	0.0286617	0.0214304	CITED2/JUNB	2
357	T CD8+ EM activited	GO:0014015	positive regulation of gliogenesis	3/86	69/18903	0.00383666	0.0311883	0.0233196	TNF/EGR2/CXCR4	3
362	T CD8+ EM activited	GO:0010829	negative regulation of glucose transmembrane transport	2/86	21/18903	0.00406151	0.0320787	0.0239854	TNF/FABP5	2
379	T CD8+ EM activited	GO:0010893	positive regulation of steroid biosynthetic process	2/86	23/18903	0.00486439	0.0357905	0.0267607	IFNG/TNF	2
380	T CD8+ EM activited	GO:0048143	astrocyte activation	2/86	23/18903	0.00486439	0.0357905	0.0267607	IFNG/TNF	2
393	T CD8+ EM activited	GO:0046697	decidualization	2/86	25/18903	0.00573417	0.040279	0.0301167	CITED2/JUNB	2
406	T CD8+ EM activited	GO:0031397	negative regulation of protein ubiquitination	3/86	84/18903	0.00664495	0.0448197	0.0335118	HSPA1B/HSPA1A/DNAJA1	3
421	uNK2	GO:0002228	natural killer cell mediated immunity	9/94	77/18903	1.53631e-10	2.71926e-07	2.28991e-07	KLRC1/KLRC2/KLRC3/KIR2DL4/KLRD1/SH2D1B/CRTAM/GZMB/KLRF2	9
423	uNK2	GO:0032814	regulation of natural killer cell activation	7/94	42/18903	1.4028e-09	6.67144e-07	5.61806e-07	ZNF683/KLRC1/KLRC2/KLRC3/KLRD1/FGR/TYROBP	7
424	uNK2	GO:0030101	natural killer cell activation	9/94	99/18903	1.50767e-09	6.67144e-07	5.61806e-07	ZNF683/KLRC1/KLRC2/KLRC3/IL2RB/KLRD1/FGR/TYROBP/KLRF2	9
433	uNK2	GO:0006968	cellular defense response	6/94	52/18903	2.17845e-07	2.96604e-05	2.49772e-05	KLRC2/KLRC3/GNLY/KIR2DL4/TYROBP/ITGB1	6
441	uNK2	GO:0007229	integrin-mediated signaling pathway	7/94	113/18903	1.50832e-06	0.00012713	0.000107056	ITGAX/ITGAD/FGR/CD63/ITGA1/TXK/ITGB1	7
446	uNK2	GO:1990840	response to lectin	4/94	22/18903	3.91616e-06	0.000256726	0.00021619	KLRC2/KLRC3/KLRD1/TYROBP	4
447	uNK2	GO:1990858	cellular response to lectin	4/94	22/18903	3.91616e-06	0.000256726	0.00021619	KLRC2/KLRC3/KLRD1/TYROBP	4
449	uNK2	GO:0001819	positive regulation of cytokine production	12/94	486/18903	5.14527e-06	0.000314039	0.000264454	XCL1/CSF2/KIR2DL4/FCER1G/TMIGD2/FGR/TYROBP/CRTAM/AFAP1L2/IRF8/KLRF2/TXK	12
457	uNK2	GO:0018108	peptidyl-tyrosine phosphorylation	10/94	380/18903	1.93079e-05	0.00092365	0.000777811	TNFRSF18/CSF2/AREG/SH2D1B/FGR/TTN/MATK/AFAP1L2/STYK1/TXK	10
462	uNK2	GO:0033627	cell adhesion mediated by integrin	5/94	88/18903	7.72574e-05	0.00325585	0.00274177	ITGAX/ITGAD/TESC/ITGA1/ITGB1	5
463	uNK2	GO:0060602	branch elongation of an epithelium	3/94	18/18903	9.20517e-05	0.0037891	0.00319082	SPRY2/AREG/SPRY1	3
468	uNK2	GO:0010543	regulation of platelet activation	4/94	52/18903	0.000129311	0.00476833	0.00401544	FCER1G/CD9/SERPINE2/TXK	4
470	uNK2	GO:0051293	establishment of spindle localization	4/94	54/18903	0.000149914	0.00530695	0.00446901	SPRY2/SPRY1/SPIRE1/ITGB1	4
472	uNK2	GO:0050900	leukocyte migration	9/94	398/18903	0.00016311	0.00555202	0.00467539	XCL1/TNFRSF18/XCL2/FCER1G/CD9/CRTAM/DAPK2/ITGA1/ITGB1	9
473	uNK2	GO:0071404	cellular response to low-density lipoprotein particle stimulus	3/94	22/18903	0.000171237	0.00566374	0.00476946	FCER1G/CD9/ITGB1	3
495	uNK2	GO:0070306	lens fiber cell differentiation	3/94	36/18903	0.000754908	0.0178158	0.0150028	SPRY2/SPRY1/KDM5B	3
501	uNK2	GO:0006909	phagocytosis	7/94	314/18903	0.000972445	0.0212497	0.0178945	TRDC/IL2RB/FCER1G/FGR/TYROBP/IRF8/ITGB1	7
515	uNK2	GO:0090331	negative regulation of platelet aggregation	2/94	12/18903	0.00156323	0.0291255	0.0245268	CD9/SERPINE2	2
518	uNK2	GO:0046580	negative regulation of Ras protein signal transduction	3/94	51/18903	0.00208644	0.0376837	0.0317337	SPRY2/SPRY1/ITGB1	3
521	uNK2	GO:1903131	mononuclear cell differentiation	8/94	473/18903	0.00246199	0.0427391	0.0359908	ZNF683/KLRC1/CSF2/ADGRG3/FCER1G/CRTAM/IRF8/ITGB1	8
522	uNK2	GO:0007567	parturition	2/94	15/18903	0.00246293	0.0427391	0.0359908	MAFF/HPGD	2
523	uNK2	GO:0043525	positive regulation of neuron apoptotic process	3/94	55/18903	0.00259109	0.0441541	0.0371824	TYROBP/FASLG/ITGA1	3
526	uNK2	GO:0010820	positive regulation of T cell chemotaxis	2/94	16/18903	0.00280569	0.0468497	0.0394523	XCL1/XCL2	2
531	uNK2	GO:0031623	receptor internalization	4/94	121/18903	0.00312651	0.04941	0.0416084	FCER1G/CD9/CD63/ITGB1	4
532	uNK2	GO:0032355	response to estradiol	4/94	121/18903	0.00312651	0.04941	0.0416084	IGFBP2/AREG/CD38/HPGD	4
534	T CD4+ EM	GO:0030217	T cell differentiation	18/86	296/18903	1.11889e-15	1.68924e-12	1.3461e-12	IL7R/CD28/CD2/CD4/BCL2/CD3D/TESPA1/IL18R1/BCL11B/CD3G/GPR183/CCR2/TNFSF8/CCR6/RORA/LCK/PTGER4/CD3E	18
535	T CD4+ EM	GO:1903131	mononuclear cell differentiation	21/86	473/18903	1.91077e-15	1.68924e-12	1.3461e-12	CD40LG/SLAMF1/IL7R/CD28/CD2/CD4/BCL2/CD3D/TESPA1/IL18R1/BCL11B/CD3G/GPR183/CCR2/TNFSF8/CCR6/JUN/RORA/LCK/PTGER4/CD3E	21
536	T CD4+ EM	GO:0030098	lymphocyte differentiation	20/86	419/18903	2.49765e-15	1.68924e-12	1.3461e-12	CD40LG/SLAMF1/IL7R/CD28/CD2/CD4/BCL2/CD3D/TESPA1/IL18R1/BCL11B/CD3G/GPR183/CCR2/TNFSF8/CCR6/RORA/LCK/PTGER4/CD3E	20
541	T CD4+ EM	GO:0001819	positive regulation of cytokine production	17/86	486/18903	5.51347e-11	1.39835e-08	1.1143e-08	CD40LG/SLAMF1/CD6/LTB/CD28/CD2/CD4/IL18R1/CCR2/SMAD3/PDE4D/STAT1/CD226/RORA/IFNGR1/PTGER4/CD3E	17
548	T CD4+ EM	GO:0050852	T cell receptor signaling pathway	10/86	139/18903	7.33828e-10	9.92624e-08	7.90989e-08	CD28/TRAC/TRAT1/CD3D/TESPA1/CD3G/PDE4D/CD226/LCK/CD3E	10
557	T CD4+ EM	GO:0002407	dendritic cell chemotaxis	5/86	27/18903	1.2928e-07	1.09296e-05	8.70941e-06	SLAMF1/GPR183/CCR2/CCR6/CXCR4	5
575	T CD4+ EM	GO:0002460	adaptive immune response based on somatic recombination of immune receptors built from immunoglobulin superfamily domains	11/86	375/18903	1.04575e-06	5.05198e-05	4.02576e-05	CD40LG/SLAMF1/IL7R/CD28/CD4/IL18R1/CCR2/CCR6/CD226/RORA/TNFAIP3	11
589	T CD4+ EM	GO:0001776	leukocyte homeostasis	6/86	100/18903	6.29277e-06	0.000228001	0.000181686	IL7R/BCL2/SIT1/GPR183/LAT/TNFAIP3	6
608	T CD4+ EM	GO:0050792	regulation of viral process	6/86	162/18903	9.64179e-05	0.00260843	0.00207857	CD28/CD4/BCL2/ADARB1/STAT1/CXCR4	6
609	T CD4+ EM	GO:0009615	response to virus	9/86	409/18903	0.000100562	0.00268474	0.00213938	BCL2/SERINC5/SMAD3/ADARB1/IFI44/STAT1/CXCR4/TNFAIP3/IFNGR1	9
614	T CD4+ EM	GO:0070233	negative regulation of T cell apoptotic process	3/86	24/18903	0.000171731	0.00430177	0.00342793	IL7R/BCL2/BCL11B	3
627	T CD4+ EM	GO:0016444	somatic cell DNA recombination	4/86	71/18903	0.000307585	0.00663925	0.00529059	CD40LG/CD28/BCL11B/CCR6	4
630	T CD4+ EM	GO:0001666	response to hypoxia	7/86	296/18903	0.00040187	0.00840612	0.00669856	DPP4/AQP3/BCL2/SMAD3/RORA/PLK3/CXCR4	7
659	T CD4+ EM	GO:0045936	negative regulation of phosphate metabolic process	8/86	440/18903	0.000878763	0.0140719	0.0112134	DUSP16/ADARB1/MFHAS1/JUN/PDE4D/PIK3IP1/SOCS3/TNFAIP3	8
660	T CD4+ EM	GO:0010563	negative regulation of phosphorus metabolic process	8/86	441/18903	0.000891725	0.0140719	0.0112134	DUSP16/ADARB1/MFHAS1/JUN/PDE4D/PIK3IP1/SOCS3/TNFAIP3	8
672	T CD4+ EM	GO:0016311	dephosphorylation	7/86	357/18903	0.00120941	0.0176539	0.0140678	INPP4B/DUSP16/BCL2/CDC14A/SMAD3/DUSP5/MFHAS1	7
683	T CD4+ EM	GO:0051481	negative regulation of cytosolic calcium ion concentration	2/86	13/18903	0.00154462	0.0206239	0.0164345	BCL2/SMAD3	2
688	T CD4+ EM	GO:0006968	cellular defense response	3/86	52/18903	0.00171067	0.0221681	0.017665	TRAT1/CCR2/CCR6	3
694	T CD4+ EM	GO:0061043	regulation of vascular wound healing	2/86	14/18903	0.00179674	0.0223609	0.0178187	CXCR4/TNFAIP3	2
704	T CD4+ EM	GO:0033689	negative regulation of osteoblast proliferation	2/86	15/18903	0.00206704	0.0243839	0.0194307	BCL2/SMAD3	2
705	T CD4+ EM	GO:0061744	motor behavior	2/86	15/18903	0.00206704	0.0243839	0.0194307	DPP4/ADARB1	2
710	T CD4+ EM	GO:0030278	regulation of ossification	4/86	122/18903	0.00233277	0.0267412	0.0213092	BCL2/SMAD3/RFLNB/PTGER4	4
711	T CD4+ EM	GO:0046834	lipid phosphorylation	2/86	16/18903	0.00235537	0.0268485	0.0213947	DGKA/CERK	2
712	T CD4+ EM	GO:0000302	response to reactive oxygen species	5/86	204/18903	0.00239271	0.0271218	0.0216125	BCL2/JUN/STAT1/PLK3/TNFAIP3	5
732	T CD4+ EM	GO:0048490	anterograde synaptic vesicle transport	2/86	19/18903	0.0033268	0.0335825	0.0267607	AP3M2/BORCS5	2
733	T CD4+ EM	GO:0099514	synaptic vesicle cytoskeletal transport	2/86	19/18903	0.0033268	0.0335825	0.0267607	AP3M2/BORCS5	2
734	T CD4+ EM	GO:0099517	synaptic vesicle transport along microtubule	2/86	19/18903	0.0033268	0.0335825	0.0267607	AP3M2/BORCS5	2
741	T CD4+ EM	GO:0042060	wound healing	7/86	442/18903	0.00400575	0.0389864	0.0310669	CD40LG/CORO1B/DGKA/SMAD3/LCK/CXCR4/TNFAIP3	7
754	T CD4+ EM	GO:0106106	cold-induced thermogenesis	4/86	147/18903	0.00455187	0.0416024	0.0331516	IL18R1/GADD45G/CCR2/CXCR4	4
755	T CD4+ EM	GO:0120161	regulation of cold-induced thermogenesis	4/86	147/18903	0.00455187	0.0416024	0.0331516	IL18R1/GADD45G/CCR2/CXCR4	4
764	T CD8+ EM GZMK+	GO:0050852	T cell receptor signaling pathway	15/79	139/18903	1.65789e-17	2.09226e-14	1.66836e-14	CD8B/CD8A/CD3G/SH2D1A/LIME1/CD3D/THEMIS/TRAC/TRAT1/TRGC2/LCK/TRBC2/CD3E/CD28/WNK1	15
770	T CD8+ EM GZMK+	GO:0050863	regulation of T cell activation	14/79	376/18903	4.60133e-10	8.29555e-08	6.61485e-08	CD27/SIT1/CD2/CD5/SIRPG/LCK/TIGIT/CD6/CD3E/CCL5/LAT/LAG3/CD28/CD70	14
771	T CD8+ EM GZMK+	GO:0030217	T cell differentiation	12/79	296/18903	3.49768e-09	5.5176e-07	4.39972e-07	CD27/CD8A/CD3G/CD3D/THEMIS/CD2/BCL11B/LCK/CD3E/LAG3/CD28/IKZF3	12
772	T CD8+ EM GZMK+	GO:1903037	regulation of leukocyte cell-cell adhesion	13/79	377/18903	5.16725e-09	7.24564e-07	5.77766e-07	CD27/CD5/SIRPG/LCK/TIGIT/CD6/CD3E/CCL5/LAG3/CD28/CD70/ITGB2/WNK1	13
775	T CD8+ EM GZMK+	GO:0002443	leukocyte mediated immunity	13/79	463/18903	5.85451e-08	6.13941e-06	4.89555e-06	CD27/CD8A/SH2D1A/CD2/GZMM/TRBC2/LAT/LAG3/CD84/CD28/LYST/CD70/ITGB2	13
779	T CD8+ EM GZMK+	GO:0072503	cellular divalent inorganic cation homeostasis	11/79	323/18903	9.82638e-08	7.75056e-06	6.18028e-06	LIME1/CCR5/MT2A/LCK/F2R/CCL5/ATP2A3/MT1E/MT1F/MT1X/MCUB	11
785	T CD8+ EM GZMK+	GO:0010273	detoxification of copper ion	4/79	15/18903	3.72383e-07	2.04325e-05	1.62928e-05	MT2A/MT1E/MT1F/MT1X	4
786	T CD8+ EM GZMK+	GO:1990169	stress response to copper ion	4/79	15/18903	3.72383e-07	2.04325e-05	1.62928e-05	MT2A/MT1E/MT1F/MT1X	4
787	T CD8+ EM GZMK+	GO:0071276	cellular response to cadmium ion	5/79	37/18903	4.40209e-07	2.31476e-05	1.84579e-05	MT2A/JUN/MT1E/MT1F/MT1X	5
802	T CD8+ EM GZMK+	GO:0070228	regulation of lymphocyte apoptotic process	5/79	62/18903	6.02334e-06	0.000194909	0.00015542	CD27/CD3G/BCL11B/PDCD1/CCL5	5
820	T CD8+ EM GZMK+	GO:0006968	cellular defense response	4/79	52/18903	6.56785e-05	0.00142907	0.00113954	KLRG1/SH2D1A/CCR5/TRAT1	4
824	T CD8+ EM GZMK+	GO:0006816	calcium ion transport	9/79	440/18903	8.9986e-05	0.00186168	0.0014845	LIME1/CCR5/LCK/F2R/CCL5/ATP2A3/CD84/MCUB/AHNAK	9
839	T CD8+ EM GZMK+	GO:0060326	cell chemotaxis	7/79	319/18903	0.000374065	0.00621145	0.004953	CCR5/CCL5/CXCR6/LYST/CXCR3/ITGB2/WNK1	7
848	T CD8+ EM GZMK+	GO:0001776	leukocyte homeostasis	4/79	100/18903	0.000817469	0.0120687	0.00962357	SIT1/F2R/LAT/GPR174	4
858	T CD8+ EM GZMK+	GO:0043922	negative regulation by host of viral transcription	2/79	14/18903	0.00151906	0.0201795	0.0160911	CCL5/JUN	2
871	T CD8+ EM GZMK+	GO:0006909	phagocytosis	6/79	314/18903	0.00201458	0.0233247	0.0185991	SIRPG/TRBC2/LYAR/LYST/ITGB2/ARHGAP25	6
873	T CD8+ EM GZMK+	GO:0019079	viral genome replication	4/79	130/18903	0.00215473	0.0247206	0.0197121	RESF1/CCL5/CXCR6/CD28	4
876	T CD8+ EM GZMK+	GO:0032623	interleukin-2 production	3/79	63/18903	0.00232956	0.0257886	0.0205638	CD3E/LAG3/CD28	3
877	T CD8+ EM GZMK+	GO:0032663	regulation of interleukin-2 production	3/79	63/18903	0.00232956	0.0257886	0.0205638	CD3E/LAG3/CD28	3
880	T CD8+ EM GZMK+	GO:0002683	negative regulation of immune system process	7/79	449/18903	0.00271014	0.029088	0.0231947	SH2D1A/PDCD1/TIGIT/LAG3/CD84/LYAR/NLRC5	7
897	T CD8+ EM GZMK+	GO:0006919	activation of cysteine-type endopeptidase activity involved in apoptotic process	3/79	77/18903	0.00411542	0.0382469	0.030498	LCK/F2R/ATP2A3	3
901	T CD8+ EM GZMK+	GO:0043299	leukocyte degranulation	3/79	79/18903	0.00442252	0.0404436	0.0322496	LAT/CD84/ITGB2	3
905	T CD8+ EM GZMK+	GO:0002460	adaptive immune response based on somatic recombination of immune receptors built from immunoglobulin superfamily domains	6/79	375/18903	0.00482312	0.0423078	0.0337362	CD27/CD8A/GZMM/TRBC2/CD28/CD70	6
918	Macrophages CD16+	GO:0002237	response to molecule of bacterial origin	16/93	360/18903	2.1628e-11	2.53025e-08	1.91255e-08	SLC11A1/C5AR1/S100A9/S100A8/CD36/IL10/IL1B/THBD/LILRB2/SOD2/CXCL2/LILRA2/IRAK3/HCK/CXCL3/PTGIR	16
919	Macrophages CD16+	GO:0001819	positive regulation of cytokine production	18/93	486/18903	2.16816e-11	2.53025e-08	1.91255e-08	FCN1/CLEC5A/SLC11A1/C5AR1/LILRA5/CD36/IL10/IL1B/EREG/LILRB2/CLEC7A/TLR8/MNDA/LILRA2/IRAK3/CYBB/NFAM1/AIF1	18
924	Macrophages CD16+	GO:0030595	leukocyte chemotaxis	12/93	240/18903	2.23983e-09	7.36818e-07	5.56941e-07	C5AR1/S100A9/S100A8/VEGFA/IL10/IL1B/TREM1/CXCL2/CSF3R/BST1/CXCL3/AIF1	12
925	Macrophages CD16+	GO:0030593	neutrophil chemotaxis	9/93	106/18903	2.52551e-09	7.36818e-07	5.56941e-07	C5AR1/S100A9/S100A8/IL1B/TREM1/CXCL2/CSF3R/BST1/CXCL3	9
926	Macrophages CD16+	GO:0042060	wound healing	15/93	442/18903	3.97828e-09	1.0317e-06	7.79836e-07	SERPINA1/HBEGF/SLC11A1/PLAUR/S100A8/VEGFA/CD36/NRG1/EREG/THBD/MYOF/CLEC7A/FN1/LRG1/PAPSS2	15
928	Macrophages CD16+	GO:0032103	positive regulation of response to external stimulus	15/93	464/18903	7.64768e-09	1.6227e-06	1.22656e-06	FCN1/C5AR1/S100A9/LILRA5/S100A8/VEGFA/IL1B/EREG/THBD/CLEC7A/TLR8/MNDA/LILRA2/HCK/AIF1	15
931	Macrophages CD16+	GO:0045428	regulation of nitric oxide biosynthetic process	7/93	62/18903	2.18893e-08	3.64926e-06	2.75838e-06	CD36/KLF4/IL10/IL1B/CLEC7A/SOD2/AIF1	7
934	Macrophages CD16+	GO:0050764	regulation of phagocytosis	8/93	103/18903	4.09926e-08	5.62805e-06	4.2541e-06	FCN1/SLC11A1/CD36/IL1B/CFP/CLEC7A/SIRPB1/HCK	8
945	Macrophages CD16+	GO:0051090	regulation of DNA-binding transcription factor activity	13/93	454/18903	3.37532e-07	2.81357e-05	2.1267e-05	S100A9/S100A8/VEGFA/CD36/KLF4/IL10/IL1B/CLEC7A/IRAK3/TCF7L2/HCK/HES1/NFAM1	13
954	Macrophages CD16+	GO:0045730	respiratory burst	5/93	39/18903	1.30441e-06	8.22834e-05	6.21959e-05	SLC11A1/NCF2/CLEC7A/HCK/CYBB	5
961	Macrophages CD16+	GO:0006968	cellular defense response	5/93	52/18903	5.59864e-06	0.000296982	0.000224481	CLEC5A/C5AR1/NCF2/LILRB2/MNDA	5
962	Macrophages CD16+	GO:0007159	leukocyte cell-cell adhesion	11/93	414/18903	5.9289e-06	0.000307512	0.000232441	OLR1/S100A9/S100A8/KLF4/IL10/IL1B/LILRB2/LRG1/SIRPB1/HES1/AIF1	11
979	Macrophages CD16+	GO:0046651	lymphocyte proliferation	9/93	305/18903	1.93365e-05	0.000727925	0.00055022	SLC11A1/IL10/IL1B/LILRB2/MNDA/BST1/HES1/LST1/AIF1	9
994	Macrophages CD16+	GO:2001198	regulation of dendritic cell differentiation	3/93	13/18903	3.18149e-05	0.000964363	0.000728937	LILRB2/TMEM176A/TMEM176B	3
998	Macrophages CD16+	GO:0045766	positive regulation of angiogenesis	7/93	187/18903	3.83224e-05	0.00109079	0.000824497	C5AR1/VEGFA/KLF4/IL10/IL1B/LRG1/CYBB	7
1003	Macrophages CD16+	GO:0050731	positive regulation of peptidyl-tyrosine phosphorylation	7/93	193/18903	4.68444e-05	0.00127134	0.00096097	HBEGF/LILRA5/VEGFA/CD36/NRG1/EREG/HES1	7
1026	Macrophages CD16+	GO:0002274	myeloid leukocyte activation	7/93	237/18903	0.000169067	0.00359548	0.00271773	SLC11A1/C5AR1/IL10/FN1/LILRA2/PRAM1/AIF1	7
1032	Macrophages CD16+	GO:0009895	negative regulation of catabolic process	8/93	332/18903	0.00023195	0.00470758	0.00355834	FBP1/SLC11A1/NRG1/IL10/IL1B/YBX3/IRAK3/HCAR2	8
1045	Macrophages CD16+	GO:0002683	negative regulation of immune system process	9/93	449/18903	0.000366233	0.00667803	0.00504775	LILRB3/IL10/LILRB2/MNDA/TMEM176A/IRAK3/HCK/TMEM176B/LST1	9
1053	Macrophages CD16+	GO:0051145	smooth muscle cell differentiation	4/93	74/18903	0.000485536	0.00829828	0.00627246	VEGFA/EREG/SOD2/HES1	4
1063	Macrophages CD16+	GO:0050878	regulation of body fluid levels	8/93	390/18903	0.000675747	0.0108027	0.00816548	SERPINA1/PLAUR/VEGFA/CD36/KLF4/THBD/FN1/PAPSS2	8
1075	Macrophages CD16+	GO:0097242	amyloid-beta clearance	3/93	39/18903	0.000926713	0.0136895	0.0103476	MARCO/C5AR1/CD36	3
1087	Macrophages CD16+	GO:0006002	fructose 6-phosphate metabolic process	2/93	11/18903	0.00127952	0.0173188	0.0130909	FBP1/HK3	2
1094	Macrophages CD16+	GO:0030307	positive regulation of cell growth	5/93	167/18903	0.00140839	0.0184673	0.013959	HBEGF/S100A9/S100A8/VEGFA/FN1	5
1117	Macrophages CD16+	GO:0071361	cellular response to ethanol	2/93	14/18903	0.00209678	0.0244694	0.0184958	SOD2/CYBB	2
1118	Macrophages CD16+	GO:0051452	intracellular pH reduction	3/93	52/18903	0.00213998	0.0248494	0.018783	SLC11A1/DMXL2/RAB20	3
1127	Macrophages CD16+	GO:0071474	cellular hyperosmotic response	2/93	15/18903	0.00241163	0.0266765	0.0201641	FBP1/YBX3	2
1131	Macrophages CD16+	GO:0031334	positive regulation of protein-containing complex assembly	5/93	192/18903	0.00259081	0.0282568	0.0213586	VEGFA/CD36/NRG1/CLEC7A/HCK	5
1133	Macrophages CD16+	GO:0060986	endocrine hormone secretion	3/93	56/18903	0.00264643	0.0285961	0.0216151	RETN/IL1B/HCAR2	3
1135	Macrophages CD16+	GO:0043388	positive regulation of DNA binding	3/93	57/18903	0.00278358	0.0298022	0.0225267	PLAUR/KLF4/HES1	3
1140	Macrophages CD16+	GO:0033194	response to hydroperoxide	2/93	17/18903	0.00310371	0.0319122	0.0241216	CD36/AIF1	2
1142	Macrophages CD16+	GO:1901550	regulation of endothelial cell development	2/93	17/18903	0.00310371	0.0319122	0.0241216	VEGFA/IL1B	2
1143	Macrophages CD16+	GO:1903140	regulation of establishment of endothelial barrier	2/93	17/18903	0.00310371	0.0319122	0.0241216	VEGFA/IL1B	2
1144	Macrophages CD16+	GO:1990822	basic amino acid transmembrane transport	2/93	17/18903	0.00310371	0.0319122	0.0241216	SLC11A1/SLC7A7	2
1154	Macrophages CD16+	GO:0046827	positive regulation of protein export from nucleus	2/93	18/18903	0.00348053	0.0339898	0.025692	IL1B/TCF7L2	2
1171	Macrophages CD16+	GO:0045342	MHC class II biosynthetic process	2/93	20/18903	0.00429469	0.0390032	0.0294815	SLC11A1/IL10	2
1172	Macrophages CD16+	GO:0051546	keratinocyte migration	2/93	20/18903	0.00429469	0.0390032	0.0294815	HBEGF/LRG1	2
1179	Macrophages CD16+	GO:0007498	mesoderm development	4/93	136/18903	0.00456582	0.0406741	0.0307445	VEGFA/KLF4/SECTM1/HCK	4
1182	Macrophages CD16+	GO:0010829	negative regulation of glucose transmembrane transport	2/93	21/18903	0.00473163	0.0412757	0.0311992	IL1B/PID1	2
1185	Macrophages CD16+	GO:0043434	response to peptide hormone	7/93	421/18903	0.00473945	0.0412757	0.0311992	RETN/FBP1/IL10/IL1B/EREG/PID1/CYBB	7
1193	Macrophages CD16+	GO:0035313	wound healing, spreading of epidermal cells	2/93	22/18903	0.00518821	0.0437158	0.0330436	HBEGF/LRG1	2
1196	Macrophages CD16+	GO:0055076	transition metal ion homeostasis	4/93	143/18903	0.00544979	0.0455907	0.0344609	SLC11A1/S100A9/S100A8/SOD2	4
1200	Macrophages CD16+	GO:0019430	removal of superoxide radicals	2/93	23/18903	0.00566422	0.0463869	0.0350627	CD36/SOD2	2
1202	Macrophages CD16+	GO:1900543	negative regulation of purine nucleotide metabolic process	2/93	23/18903	0.00566422	0.0463869	0.0350627	FBP1/PID1	2
1208	Macrophages CD16+	GO:0009913	epidermal cell differentiation	5/93	235/18903	0.00609594	0.0488932	0.0369571	CSTA/KLF4/EREG/CDH23/HES1	5
1211	Macrophages CD16+	GO:0051043	regulation of membrane protein ectodomain proteolysis	2/93	24/18903	0.00615946	0.0488986	0.0369612	IL10/IL1B	2
1212	uNK3	GO:0060326	cell chemotaxis	12/88	319/18903	2.83281e-08	2.22254e-05	1.92549e-05	CCR9/CCL3/TNFSF14/CCL5/PDGFD/MAPK1/PREX1/NBL1/CCL3L1/ITGA1/KLRK1/XCL2	12
1213	uNK3	GO:0032103	positive regulation of response to external stimulus	14/88	464/18903	2.90513e-08	2.22254e-05	1.92549e-05	CD160/TXK/ALOX5AP/CCL3/TNFSF14/CCL5/SH2D1B/PDGFD/MAPK1/KLRD1/SLC15A4/KLRK1/XCL2/TYROBP	14
1214	uNK3	GO:0050900	leukocyte migration	13/88	398/18903	3.78197e-08	2.22254e-05	1.92549e-05	CCL3/CD9/TNFSF14/CCL5/PDGFD/MAPK1/PREX1/NBL1/YES1/CCL3L1/ITGA1/KLRK1/XCL2	13
1219	uNK3	GO:0002429	immune response-activating cell surface receptor signaling pathway	11/88	312/18903	2.14817e-07	4.20802e-05	3.6456e-05	CD160/LAT2/TXK/CD247/MAPK1/KLRD1/YES1/KLHL6/TRDC/KLRK1/TYROBP	11
1220	uNK3	GO:0002757	immune response-activating signal transduction	11/88	312/18903	2.14817e-07	4.20802e-05	3.6456e-05	CD160/LAT2/TXK/CD247/MAPK1/KLRD1/YES1/KLHL6/TRDC/KLRK1/TYROBP	11
1221	uNK3	GO:0034341	response to interferon-gamma	8/88	140/18903	2.88992e-07	5.09492e-05	4.41397e-05	TXK/CCL3/FASLG/CCL5/IFITM1/IFITM2/CCL3L1/XCL2	8
1229	uNK3	GO:0031295	T cell costimulation	5/88	45/18903	2.05655e-06	0.000196252	0.000170022	CD160/TMIGD2/TNFSF14/YES1/KLRK1	5
1266	uNK3	GO:0036230	granulocyte activation	4/88	47/18903	6.71232e-05	0.00211318	0.00183075	CCL3/CCL5/PREX1/TYROBP	4
1273	uNK3	GO:0043525	positive regulation of neuron apoptotic process	4/88	55/18903	0.000124759	0.0035476	0.00307345	CCL3/FASLG/ITGA1/TYROBP	4
1277	uNK3	GO:1990840	response to lectin	3/88	22/18903	0.00014082	0.00370546	0.00321021	KLRD1/KLRK1/TYROBP	3
1278	uNK3	GO:1990858	cellular response to lectin	3/88	22/18903	0.00014082	0.00370546	0.00321021	KLRD1/KLRK1/TYROBP	3
1279	uNK3	GO:0045071	negative regulation of viral genome replication	4/88	57/18903	0.000143476	0.00371984	0.00322267	CCL5/IFITM1/APOBEC3G/IFITM2	4
1290	uNK3	GO:0043547	positive regulation of GTPase activity	7/88	283/18903	0.000353273	0.00788379	0.00683009	BCAR3/ADRB1/CCL3/CCL5/PREX1/CCL3L1/XCL2	7
1310	uNK3	GO:0070371	ERK1 and ERK2 cascade	7/88	340/18903	0.00104474	0.0186048	0.0161182	CCL3/CCL5/PDGFD/MAPK1/MYC/CCL3L1/XCL2	7
1313	uNK3	GO:0070661	leukocyte proliferation	7/88	348/18903	0.00119502	0.0205211	0.0177784	IGFBP2/TMIGD2/TNFSF14/CCL5/IKZF3/MAPK1/TYROBP	7
1318	uNK3	GO:0043922	negative regulation by host of viral transcription	2/88	14/18903	0.00188019	0.0309792	0.0268387	CCL3/CCL5	2
1320	uNK3	GO:1901722	regulation of cell proliferation involved in kidney development	2/88	15/18903	0.0021629	0.0348828	0.0302206	PDGFD/MYC	2
1321	uNK3	GO:0043410	positive regulation of MAPK cascade	8/88	496/18903	0.00217646	0.0348828	0.0302206	BCAR3/CCL3/CCL5/PDGFD/GADD45B/CCL3L1/ITGA1/XCL2	8
1323	uNK3	GO:0070431	nucleotide-binding oligomerization domain containing 2 signaling pathway	2/88	16/18903	0.00246442	0.0384776	0.033335	SLC15A4/OTULIN	2
1324	uNK3	GO:0002366	leukocyte activation involved in immune response	6/88	293/18903	0.00246624	0.0384776	0.033335	LAT2/CCL3/SH2D1B/SLC15A4/EOMES/TYROBP	6
1325	uNK3	GO:0030278	regulation of ossification	4/88	122/18903	0.00253648	0.0392264	0.0339837	ZBTB16/DHRS3/CCL3/MAPK1	4
1327	uNK3	GO:1903358	regulation of Golgi organization	2/88	17/18903	0.00278458	0.0423208	0.0366644	MAPK1/PDE4DIP	2
1328	uNK3	GO:0038127	ERBB signaling pathway	4/88	126/18903	0.00285011	0.0429465	0.0372065	BCAR3/FASLG/MAPK1/ITGA1	4
1339	T CD4-CD8-	GO:0097306	cellular response to alcohol	7/87	100/18903	3.87596e-07	0.000811238	0.000684208	AKR1C3/KLF2/MLC1/PTCH1/CES1/GNG2/PTGER2	7
1340	T CD4-CD8-	GO:0007189	adenylate cyclase-activating G protein-coupled receptor signaling pathway	7/87	157/18903	7.98556e-06	0.00755128	0.00636884	ADGRG1/S1PR5/ADRB2/S1PR1/GNG2/ADGRG5/PTGER2	7
1341	T CD4-CD8-	GO:0034694	response to prostaglandin	4/87	31/18903	1.19769e-05	0.00755128	0.00636884	TGFBR3/AKR1C3/GNG2/PTGER2	4
1342	T CD4-CD8-	GO:0007188	adenylate cyclase-modulating G protein-coupled receptor signaling pathway	8/87	248/18903	1.8756e-05	0.00755128	0.00636884	ADGRG1/S1PR5/ADRB2/S1PR1/GNG2/ADGRG5/PTGER2/FLNA	8
1343	T CD4-CD8-	GO:0040015	negative regulation of multicellular organism growth	3/87	12/18903	2.01046e-05	0.00755128	0.00636884	PLAC8/ADRB2/PTCH1	3
1345	T CD4-CD8-	GO:0001906	cell killing	7/87	189/18903	2.66006e-05	0.00795358	0.00670815	FCGR3A/CX3CR1/CD226/PRF1/IFNG/GZMB/KLRD1	7
1357	T CD4-CD8-	GO:0002699	positive regulation of immune effector process	7/87	261/18903	0.000201427	0.0221888	0.0187143	SPON2/TBX21/CD226/IFNG/KLRD1/XBP1/CD300A	7
1364	T CD4-CD8-	GO:0002366	leukocyte activation involved in immune response	7/87	293/18903	0.000405763	0.0324376	0.0273583	FCGR3A/CX3CR1/TBX21/PTGDS/IFNG/XBP1/CD300A	7
1366	T CD4-CD8-	GO:0002263	cell activation involved in immune response	7/87	297/18903	0.000440056	0.0324376	0.0273583	FCGR3A/CX3CR1/TBX21/PTGDS/IFNG/XBP1/CD300A	7
1370	T CD4-CD8-	GO:0061515	myeloid cell development	4/87	83/18903	0.000583088	0.0340775	0.0287414	KLF2/BPGM/LYAR/FLNA	4
1371	T CD4-CD8-	GO:0035264	multicellular organism growth	5/87	147/18903	0.000588197	0.0340775	0.0287414	PLAC8/KLF2/ADRB2/PTCH1/PLEKHA1	5
1374	T CD4-CD8-	GO:0010922	positive regulation of phosphatase activity	3/87	36/18903	0.00060242	0.0340775	0.0287414	IFNG/PLEK/CD300A	3
1375	T CD4-CD8-	GO:0043243	positive regulation of protein-containing complex disassembly	3/87	36/18903	0.00060242	0.0340775	0.0287414	ADRB2/PLEK/DSTN	3
1378	T CD4-CD8-	GO:0007212	dopamine receptor signaling pathway	3/87	40/18903	0.000822612	0.0430432	0.0363032	GNG2/FLNA/NSG1	3
1379	T CD4-CD8-	GO:0010572	positive regulation of platelet activation	2/87	10/18903	0.000919966	0.0462135	0.0389771	PLEK/FLNA	2
1380	T CD4-CD8-	GO:1990778	protein localization to cell periphery	7/87	337/18903	0.000927362	0.0462135	0.0389771	PTCH1/RAB29/IFNG/TMBIM1/FLNA/NSG1/ABI3	7
1382	T CD4-CD8-	GO:0002347	response to tumor cell	3/87	43/18903	0.00101735	0.0483933	0.0408155	CD226/PRF1/ABI3	3
1385	T CD4-CD8-	GO:0033625	positive regulation of integrin activation	2/87	11/18903	0.00112104	0.0499221	0.042105	PLEK/RAP1B	2
1386	T CD4+ CM	GO:0002181	cytoplasmic translation	16/86	161/18903	2.07728e-17	3.0349e-14	2.65454e-14	EIF3E/RPL4/RPL22/RPS6/RPS10/RPL31/RPL38/RPS13/RPL36A/RPL34/RPL5/RPS8/RPL9/RPL7/RPS5/RPL12	16
1387	T CD4+ CM	GO:0030217	T cell differentiation	10/86	296/18903	9.43885e-07	0.000689508	0.000603093	IL7R/CCR7/TCF7/LEF1/IL23A/CAMK4/RPL22/RPS6/CD3D/STAT5B	10
1391	T CD4+ CM	GO:0046643	regulation of gamma-delta T cell activation	3/86	11/18903	1.46118e-05	0.00355796	0.00311205	TCF7/LEF1/STAT5B	3
1393	T CD4+ CM	GO:0032735	positive regulation of interleukin-12 production	4/86	42/18903	3.91707e-05	0.00635872	0.00556179	CCR7/LTB/IL23A/CD40LG	4
1394	T CD4+ CM	GO:0043029	T cell homeostasis	4/86	42/18903	3.91707e-05	0.00635872	0.00556179	IL7R/RPS6/TSC22D3/STAT5B	4
1396	T CD4+ CM	GO:0042254	ribosome biogenesis	8/86	310/18903	8.36596e-05	0.0111115	0.00971893	NOP53/ISG20/RPS6/RPL38/RPL5/RPS8/RPL7/RPS5	8
1401	T CD4+ CM	GO:0090023	positive regulation of neutrophil chemotaxis	3/86	25/18903	0.000194509	0.0177611	0.0155351	CCR7/IL23A/RIPOR2	3
1407	T CD4+ CM	GO:0022407	regulation of cell-cell adhesion	9/86	490/18903	0.000385099	0.024301	0.0212553	IL7R/CCR7/LEF1/IL23A/RIPOR2/PRKCA/CD40LG/FXYD5/STAT5B	9
1410	T CD4+ CM	GO:0050852	T cell receptor signaling pathway	5/86	139/18903	0.000432102	0.0247682	0.0216641	CCR7/TRAT1/TRAC/LIME1/CD3D	5
1415	T CD4+ CM	GO:0070670	response to interleukin-4	3/86	36/18903	0.000582407	0.0274891	0.0240439	TCF7/LEF1/STAT5B	3
1418	T CD4+ CM	GO:0006364	rRNA processing	6/86	229/18903	0.000620904	0.0274891	0.0240439	NOP53/ISG20/RPS6/RPL5/RPS8/RPL7	6
1419	T CD4+ CM	GO:0032819	positive regulation of natural killer cell proliferation	2/86	10/18903	0.000899072	0.0386336	0.0337917	IL23A/STAT5B	2
1427	B memory	GO:0042113	B cell activation	33/90	350/18903	2.41299e-34	3.14654e-31	2.74065e-31	IGKC/IGHG2/TNFRSF13B/IGHG1/MS4A1/BANK1/IGHG3/CD79A/IGHG4/IGHA2/IGHA1/POU2AF1/BLK/TNFRSF13C/CD19/CD79B/CR2/CD22/PAX5/CD40/FCRL1/GAPT/LYL1/BLNK/IGLC2/MEF2C/SWAP70/CR1/IGHM/CXCR5/IGLC3/FCGR2B/HHEX	33
1428	B memory	GO:0050853	B cell receptor signaling pathway	21/90	130/18903	8.19093e-27	5.34049e-24	4.65159e-24	IGKC/IGHG2/IGHG1/MS4A1/BANK1/IGHG3/CD79A/IGHG4/IGHA2/IGHA1/BLK/CD19/CD79B/CD22/BLNK/IGLC2/SH2B2/MEF2C/IGHM/IGLC3/FCGR2B	21
1450	B memory	GO:0006911	phagocytosis, engulfment	11/90	127/18903	2.15379e-11	1.17022e-09	1.01927e-09	IGKC/IGHG2/IGHG1/IGHG3/IGHG4/IGHA2/IGHA1/IGLC2/IGHM/IGLC3/FCGR2B	11
1465	B memory	GO:0019886	antigen processing and presentation of exogenous peptide antigen via MHC class II	5/90	30/18903	2.83662e-07	9.42216e-06	8.20674e-06	HLA-DOB/HLA-DQA1/HLA-DRA/HLA-DQB1/FCGR2B	5
1477	B memory	GO:0042742	defense response to bacterium	11/90	382/18903	1.98191e-06	5.06747e-05	4.41379e-05	IGKC/IGHG2/IGHG1/IGHG3/IGHG4/IGHA2/IGHA1/JCHAIN/IGLC2/IGHM/IGLC3	11
1489	B memory	GO:0045730	respiratory burst	4/90	39/18903	3.47903e-05	0.000720104	0.000627213	CD24/IGHA2/IGHA1/JCHAIN	4
1490	B memory	GO:0001895	retina homeostasis	5/90	80/18903	3.96845e-05	0.000808572	0.00070427	IGKC/IGHG3/IGHA2/IGHA1/JCHAIN	5
1497	B memory	GO:0022407	regulation of cell-cell adhesion	10/90	490/18903	0.000111834	0.00205396	0.00178901	CD24/BLK/TNFRSF13C/HLA-DOB/HLA-DQA1/SWAP70/HLA-DRA/CR1/HLA-DQB1/FCGR2B	10
1509	B memory	GO:0003094	glomerular filtration	3/90	29/18903	0.000348661	0.00547775	0.00477115	IGHA2/IGHA1/JCHAIN	3
1518	B memory	GO:0001782	B cell homeostasis	3/90	33/18903	0.000513491	0.00727818	0.00633932	TNFRSF13B/GAPT/MEF2C	3
1524	B memory	GO:0031666	positive regulation of lipopolysaccharide-mediated signaling pathway	2/90	10/18903	0.000984054	0.0130939	0.0114049	LY86/SCIMP	2
1533	B memory	GO:0002524	hypersensitivity	2/90	13/18903	0.00168991	0.0204041	0.0177721	IGHG1/FCGR2B	2
1538	B memory	GO:0043547	positive regulation of GTPase activity	6/90	283/18903	0.00232414	0.0270597	0.0235691	RALGPS2/ARHGAP24/CD40/USP6NL/RASGRP2/RASGRP3	6
1543	B memory	GO:0007204	positive regulation of cytosolic calcium ion concentration	5/90	205/18903	0.00297872	0.0331967	0.0289145	CD24/P2RX5/RIC3/SWAP70/CXCR5	5
1550	cNK	GO:0040015	negative regulation of multicellular organism growth	3/89	12/18903	2.15248e-05	0.0265351	0.0236605	PLAC8/PTCH1/ADRB2	3
1551	cNK	GO:0045123	cellular extravasation	5/89	74/18903	2.57622e-05	0.0265351	0.0236605	CX3CR1/CHST2/RIPOR2/PDGFD/SPN	5
1552	cNK	GO:0035264	multicellular organism growth	6/89	147/18903	6.82415e-05	0.043703	0.0389687	PLAC8/KLF2/PTCH1/PLEKHA1/ADRB2/ATM	6
1553	cNK	GO:0007189	adenylate cyclase-activating G protein-coupled receptor signaling pathway	6/89	157/18903	9.82075e-05	0.043703	0.0389687	S1PR5/ADGRG1/RAMP1/S1PR1/ADRB2/ADGRG5	6
1554	cNK	GO:0002274	myeloid leukocyte activation	7/89	237/18903	0.000128281	0.043703	0.0389687	CX3CR1/FCGR3A/PTGDS/CD226/ATM/CD300A/SYT11	7
1555	cNK	GO:0002444	myeloid leukocyte mediated immunity	5/89	107/18903	0.000150522	0.043703	0.0389687	SPON2/CX3CR1/FCGR3A/PTGDS/CD300A	5
1556	cNK	GO:0032231	regulation of actin filament bundle assembly	5/89	108/18903	0.000157248	0.043703	0.0389687	MTSS1/S1PR1/PLEK/PXN/FLNA	5
1557	cNK	GO:0007188	adenylate cyclase-modulating G protein-coupled receptor signaling pathway	7/89	248/18903	0.000169721	0.043703	0.0389687	S1PR5/ADGRG1/RAMP1/S1PR1/ADRB2/ADGRG5/FLNA	7
1558	cNK	GO:0019835	cytolysis	3/89	25/18903	0.000215277	0.0492746	0.0439367	PRF1/GZMH/GZMB	3
1559	Mast cells	GO:0035162	embryonic hemopoiesis	5/87	24/18903	7.29331e-08	0.000126028	0.000110474	GATA2/PBX1/GATA1/TAL1/KIT	5
1560	Mast cells	GO:0002279	mast cell activation involved in immune response	5/87	54/18903	4.86884e-06	0.00350209	0.00306988	GATA2/GATA1/ENPP3/RAB44/KIT	5
1561	Mast cells	GO:0006887	exocytosis	10/87	369/18903	7.4889e-06	0.00350209	0.00306988	GATA2/CADPS/IL1RAPL1/GATA1/STXBP6/RAB44/PRSS12/P2RX1/SCIN/KIT	10
1562	Mast cells	GO:0002002	regulation of angiotensin levels in blood	3/87	10/18903	1.10395e-05	0.00350209	0.00306988	CPA3/CTSG/CMA1	3
1564	Mast cells	GO:0002274	myeloid leukocyte activation	8/87	237/18903	1.35196e-05	0.00350209	0.00306988	GATA2/CTSG/IL1RL1/CLU/GATA1/ENPP3/RAB44/KIT	8
1565	Mast cells	GO:0045576	mast cell activation	5/87	67/18903	1.41867e-05	0.00350209	0.00306988	GATA2/GATA1/ENPP3/RAB44/KIT	5
1567	Mast cells	GO:0016486	peptide hormone processing	4/87	36/18903	2.20317e-05	0.00423009	0.00370803	CPA3/CTSG/CMA1/BACE2	4
1572	Mast cells	GO:0006837	serotonin transport	3/87	19/18903	8.65103e-05	0.0106778	0.00936002	SLC18A2/MAOB/P2RX1	3
1574	Mast cells	GO:2000678	negative regulation of transcription regulatory region DNA binding	3/87	20/18903	0.000101439	0.0109554	0.00960329	GATA1/HEY1/MSX2	3
1576	Mast cells	GO:0002448	mast cell mediated immunity	4/87	55/18903	0.000119345	0.0114571	0.0100431	GATA2/GATA1/RAB44/KIT	4
1587	Mast cells	GO:0032418	lysosome localization	4/87	84/18903	0.00061011	0.0351423	0.0308052	GATA2/GATA1/RAB44/KIT	4
1588	Mast cells	GO:1990849	vacuolar localization	4/87	84/18903	0.00061011	0.0351423	0.0308052	GATA2/GATA1/RAB44/KIT	4
1592	Mast cells	GO:0098703	calcium ion import across plasma membrane	3/87	41/18903	0.000884617	0.0449593	0.0394106	CACNA2D1/SLC8A3/P2RX1	3
1593	Mast cells	GO:0042060	wound healing	8/87	442/18903	0.000976525	0.0482124	0.0422622	GATA2/CTSG/GATA1/FERMT2/P2RX1/KRT1/EVPL/MSX2	8
1595	Macrophages DAB2+	GO:0006898	receptor-mediated endocytosis	15/94	257/18903	2.37798e-12	5.51217e-09	3.80978e-09	APOE/DAB2/STAB1/APOC1/MSR1/MRC1/CTSL/C3/SIGLEC1/LILRB4/CD14/FCGR1A/LYVE1/ITSN1/LRP1	15
1597	Macrophages DAB2+	GO:0098883	synapse pruning	5/94	11/18903	1.23213e-09	9.52024e-07	6.57999e-07	C1QC/C1QB/C1QA/TREM2/C3	5
1599	Macrophages DAB2+	GO:0070372	regulation of ERK1 and ERK2 cascade	12/94	315/18903	5.24263e-08	2.37441e-05	1.64109e-05	APOE/TREM2/DAB2/NRP1/IGF1/SPRED1/GAS6/CCL2/GPNMB/CSF1R/EPHB2/PDGFC	12
1600	Macrophages DAB2+	GO:0002253	activation of immune response	13/94	397/18903	8.22171e-08	2.37441e-05	1.64109e-05	C1QC/A2M/C1QB/C1QA/TREM2/VSIG4/C2/FPR3/C3/LILRB4/TNFRSF21/CD276/C3AR1	13
1603	Macrophages DAB2+	GO:1905954	positive regulation of lipid localization	8/94	113/18903	9.219e-08	2.37441e-05	1.64109e-05	APOE/TREM2/DAB2/MSR1/PLTP/C3/SPP1/LRP1	8
1606	Macrophages DAB2+	GO:0015850	organic hydroxy compound transport	11/94	292/18903	2.19374e-07	4.23758e-05	2.92884e-05	APOE/SLCO2B1/TREM2/DAB2/APOC1/MSR1/PLTP/ADORA3/SPP1/OSBPL1A/LRP1	11
1609	Macrophages DAB2+	GO:0018108	peptidyl-tyrosine phosphorylation	12/94	380/18903	3.97146e-07	6.08397e-05	4.20499e-05	TREM2/NRP1/IGF1/MERTK/GAS6/ENPP2/CSF1R/LILRB4/FCGR1A/EPHB2/AXL/PDGFC	12
1610	Macrophages DAB2+	GO:0018212	peptidyl-tyrosine modification	12/94	382/18903	4.19946e-07	6.08397e-05	4.20499e-05	TREM2/NRP1/IGF1/MERTK/GAS6/ENPP2/CSF1R/LILRB4/FCGR1A/EPHB2/AXL/PDGFC	12
1613	Macrophages DAB2+	GO:0034349	glial cell apoptotic process	4/94	16/18903	9.96889e-07	0.00012162	8.4059e-05	TREM2/GAS6/CCL2/TNFRSF21	4
1614	Macrophages DAB2+	GO:0097242	amyloid-beta clearance	5/94	39/18903	1.37562e-06	0.000159435	0.000110195	APOE/TREM2/MSR1/C3/LRP1	5
1615	Macrophages DAB2+	GO:0050866	negative regulation of cell activation	9/94	221/18903	1.55953e-06	0.000172142	0.000118977	APOE/TREM2/VSIG4/MERTK/GPNMB/LILRB4/TNFRSF21/AXL/HMOX1	9
1617	Macrophages DAB2+	GO:0008037	cell recognition	9/94	230/18903	2.16762e-06	0.000198342	0.000137086	FOLR2/TREM2/NRP1/PCDH12/CD209/FCGR1A/TNFRSF21/EPHB2/COLEC12	9
1618	Macrophages DAB2+	GO:0002685	regulation of leukocyte migration	9/94	231/18903	2.24636e-06	0.000198342	0.000137086	TREM2/LGMN/MMP14/GAS6/CCL2/CSF1R/LYVE1/C3AR1/HMOX1	9
1620	Macrophages DAB2+	GO:0032720	negative regulation of tumor necrosis factor production	6/94	77/18903	2.29613e-06	0.000198342	0.000137086	TREM2/IGF1/GAS6/GPNMB/LILRB4/AXL	6
1621	Macrophages DAB2+	GO:0001818	negative regulation of cytokine production	11/94	371/18903	2.31028e-06	0.000198342	0.000137086	TREM2/VSIG4/IGF1/MERTK/GAS6/GPNMB/LILRB4/TNFRSF21/EPHB2/AXL/HMOX1	11
1623	Macrophages DAB2+	GO:1904646	cellular response to amyloid-beta	5/94	45/18903	2.85118e-06	0.000227898	0.000157514	TREM2/LGMN/IGF1/EPHB2/LRP1	5
1626	Macrophages DAB2+	GO:0097006	regulation of plasma lipoprotein particle levels	6/94	84/18903	3.82819e-06	0.00027508	0.000190124	APOE/TREM2/APOC1/MSR1/PLTP/HMOX1	6
1635	Macrophages DAB2+	GO:0070663	regulation of leukocyte proliferation	9/94	269/18903	7.75394e-06	0.000424929	0.000293693	VSIG4/IGF1/GPNMB/CSF1R/LILRB4/CD209/TNFRSF21/CD276/EPHB2	9
1649	Macrophages DAB2+	GO:0031589	cell-substrate adhesion	10/94	369/18903	1.49976e-05	0.000632081	0.000436868	DAB2/NRP1/MERTK/MMP14/GAS6/SIGLEC1/ADAM9/LYVE1/ITGA9/AXL	10
1651	Macrophages DAB2+	GO:0048002	antigen processing and presentation of peptide antigen	5/94	64/18903	1.65164e-05	0.000671666	0.000464228	TREM2/LGMN/CTSL/CD209/FCGR1A	5
1653	Macrophages DAB2+	GO:0071219	cellular response to molecule of bacterial origin	8/94	234/18903	2.18041e-05	0.000856643	0.000592076	TREM2/CCL2/MRC1/CD14/ADAM9/EPHB2/AXL/CD68	8
1666	Macrophages DAB2+	GO:1904375	regulation of protein localization to cell periphery	6/94	125/18903	3.75194e-05	0.00120792	0.000834861	TREM2/DAB2/MMP14/EPB41L2/EPHB2/LRP1	6
1678	Macrophages DAB2+	GO:0034375	high-density lipoprotein particle remodeling	3/94	16/18903	6.36302e-05	0.00173523	0.00119932	APOE/APOC1/PLTP	3
1679	Macrophages DAB2+	GO:0034638	phosphatidylcholine catabolic process	3/94	16/18903	6.36302e-05	0.00173523	0.00119932	APOC1/ENPP2/PLA2G15	3
1682	Macrophages DAB2+	GO:0010232	vascular transport	5/94	87/18903	7.31532e-05	0.00190527	0.00131684	APOE/SLCO2B1/SLC7A8/SLC1A3/LRP1	5
1683	Macrophages DAB2+	GO:0150104	transport across blood-brain barrier	5/94	87/18903	7.31532e-05	0.00190527	0.00131684	APOE/SLCO2B1/SLC7A8/SLC1A3/LRP1	5
1684	Macrophages DAB2+	GO:0010977	negative regulation of neuron projection development	6/94	142/18903	7.64844e-05	0.00196105	0.0013554	APOE/DAB2/NRP1/EPHB2/SPP1/PMP22	6
1685	Macrophages DAB2+	GO:0036005	response to macrophage colony-stimulating factor	3/94	17/18903	7.6987e-05	0.00196105	0.0013554	TREM2/CSF1R/SPP1	3
1709	Macrophages DAB2+	GO:0022604	regulation of cell morphogenesis	8/94	312/18903	0.000163793	0.00327303	0.00226218	DAB2/NRP1/CCL2/CYFIP1/ENPP2/CSF1R/EPHB2/FMNL2	8
1712	Macrophages DAB2+	GO:0021545	cranial nerve development	4/94	56/18903	0.000172792	0.00339434	0.00234602	NRP1/NRP2/EPHB2/SLC1A3	4
1721	Macrophages DAB2+	GO:0051043	regulation of membrane protein ectodomain proteolysis	3/94	24/18903	0.000223439	0.0040782	0.00281868	APOE/ADAM9/TIMP2	3
1723	Macrophages DAB2+	GO:0001779	natural killer cell differentiation	3/94	25/18903	0.000252995	0.00454606	0.00314205	MERTK/GAS6/AXL	3
1731	Macrophages DAB2+	GO:0045765	regulation of angiogenesis	8/94	349/18903	0.00034909	0.0059065	0.00408233	NRP1/STAB1/SPRED1/GPNMB/ENPP2/C3/C3AR1/HMOX1	8
1734	Macrophages DAB2+	GO:0046660	female sex differentiation	5/94	124/18903	0.000385804	0.00638781	0.00441499	A2M/MERTK/MMP14/LHFPL2/AXL	5
1743	Macrophages DAB2+	GO:0045940	positive regulation of steroid metabolic process	3/94	30/18903	0.000438624	0.00682369	0.00471625	APOE/DAB2/APOC1	3
1765	Macrophages DAB2+	GO:0007596	blood coagulation	6/94	225/18903	0.000906146	0.0122833	0.00848972	APOE/MERTK/GAS6/F13A1/EPHB2/AXL	6
1776	Macrophages DAB2+	GO:0007584	response to nutrient	5/94	154/18903	0.00103067	0.0128844	0.00890514	FOLR2/A2M/GAS6/SPP1/HMOX1	5
1787	Macrophages DAB2+	GO:1903365	regulation of fear response	2/94	10/18903	0.00107277	0.0128844	0.00890514	APOE/EPHB2	2
1789	Macrophages DAB2+	GO:0002274	myeloid leukocyte activation	6/94	237/18903	0.00118429	0.0138369	0.00956351	C1QA/TREM2/VSIG4/LILRB4/ADAM9/HMOX1	6
1801	Macrophages DAB2+	GO:0042167	heme catabolic process	2/94	11/18903	0.00130692	0.0144259	0.0099706	SLCO2B1/HMOX1	2
1802	Macrophages DAB2+	GO:0046149	pigment catabolic process	2/94	11/18903	0.00130692	0.0144259	0.0099706	SLCO2B1/HMOX1	2
1807	Macrophages DAB2+	GO:0006509	membrane protein ectodomain proteolysis	3/94	44/18903	0.00136063	0.0146695	0.0101389	APOE/ADAM9/TIMP2	3
1811	Macrophages DAB2+	GO:0006979	response to oxidative stress	8/94	434/18903	0.00143952	0.015375	0.0106265	APOE/SELENOP/TREM2/MMP14/ETV5/ADAM9/AXL/HMOX1	8
1818	Macrophages DAB2+	GO:1900271	regulation of long-term synaptic potentiation	3/94	46/18903	0.00154838	0.0158929	0.0109845	APOE/LGMN/EPHB2	3
1845	Macrophages DAB2+	GO:1905907	negative regulation of amyloid fibril formation	2/94	13/18903	0.00184149	0.0169387	0.0117074	APOE/TREM2	2
1850	Macrophages DAB2+	GO:0061387	regulation of extent of cell growth	4/94	108/18903	0.0020712	0.018754	0.012962	APOE/NRP1/CYFIP1/SPP1	4
1854	Macrophages DAB2+	GO:1905049	negative regulation of metallopeptidase activity	2/94	14/18903	0.00214146	0.0190494	0.0131661	TIMP2/LRP1	2
1874	Macrophages DAB2+	GO:0010721	negative regulation of cell development	5/94	188/18903	0.0024784	0.0205176	0.0141809	TREM2/NRP1/IGF1/EPHB2/SPP1	5
1883	Macrophages DAB2+	GO:0010715	regulation of extracellular matrix disassembly	2/94	16/18903	0.00280569	0.022046	0.0152373	FSCN1/LRP1	2
1904	Macrophages DAB2+	GO:0035729	cellular response to hepatocyte growth factor stimulus	2/94	17/18903	0.00316951	0.0235624	0.0162853	NRP1/LGMN	2
1941	Macrophages DAB2+	GO:0001780	neutrophil homeostasis	2/94	20/18903	0.00438528	0.0287084	0.019842	MERTK/AXL	2
1947	Macrophages DAB2+	GO:0042953	lipoprotein transport	2/94	20/18903	0.00438528	0.0287084	0.019842	MSR1/LRP1	2
1949	Macrophages DAB2+	GO:0050803	regulation of synapse structure or activity	5/94	215/18903	0.00439667	0.0287084	0.019842	APOE/TREM2/CYFIP1/NRP2/EPHB2	5
1956	Macrophages DAB2+	GO:0050890	cognition	6/94	314/18903	0.00480162	0.030598	0.0211481	APOE/TREM2/LGMN/CYFIP1/GATM/EPHB2	6
1961	Macrophages DAB2+	GO:0040013	negative regulation of locomotion	7/94	419/18903	0.00489826	0.0309378	0.0213829	APOE/NRP1/SPRED1/CCL2/ADORA3/LRP1/HMOX1	7
1977	Macrophages DAB2+	GO:0048638	regulation of developmental growth	6/94	332/18903	0.00626636	0.037666	0.0260332	APOE/NRP1/LGMN/IGF1/CYFIP1/SPP1	6
1990	Macrophages DAB2+	GO:0003148	outflow tract septum morphogenesis	2/94	25/18903	0.00681334	0.039559	0.0273415	NRP1/NRP2	2
1998	Macrophages DAB2+	GO:0062013	positive regulation of small molecule metabolic process	4/94	152/18903	0.00700215	0.0400765	0.0276992	APOE/TREM2/DAB2/IGF1	4
2012	Macrophages DAB2+	GO:0007350	blastoderm segmentation	2/94	27/18903	0.0079204	0.0434249	0.0300135	NRP1/NRP2	2
2024	Macrophages DAB2+	GO:0098657	import into cell	5/94	252/18903	0.00849018	0.0454106	0.0313859	FOLR2/TREM2/SLC7A8/SLC2A5/SLC1A3	5
2028	Macrophages DAB2+	GO:0032801	receptor catabolic process	2/94	28/18903	0.00850224	0.0454106	0.0313859	APOE/LGMN	2
2032	Macrophages DAB2+	GO:0032092	positive regulation of protein binding	3/94	86/18903	0.00904941	0.0476299	0.0329198	APOE/NRP1/LRP1	3
2046	DC2	GO:0019884	antigen processing and presentation of exogenous antigen	12/80	49/18903	1.13485e-18	1.57631e-15	1.33435e-15	CD1E/CD1C/CD1A/HLA-DQB2/CD1B/CD1D/FCGR2B/CLEC4A/HLA-DQA2/HLA-DQA1/HLA-DOA/HLA-DQB1	12
2049	DC2	GO:0002460	adaptive immune response based on somatic recombination of immune receptors built from immunoglobulin superfamily domains	14/80	375/18903	5.29136e-10	1.83743e-07	1.55538e-07	CD1E/CD1C/CD1A/HLA-DQB2/CD1B/CD1D/FCGR2B/HLA-DQA2/HLA-DQA1/HLA-DOA/CD80/CTSH/CARD9/HLA-DQB1	14
2054	DC2	GO:0002399	MHC class II protein complex assembly	5/80	16/18903	5.03678e-09	6.99609e-07	5.92219e-07	HLA-DQB2/HLA-DQA2/HLA-DQA1/HLA-DOA/HLA-DQB1	5
2066	DC2	GO:0022407	regulation of cell-cell adhesion	12/80	490/18903	9.79441e-07	6.41566e-05	5.43086e-05	HLA-DQB2/CD1D/FCGR2B/NRARP/SPINT2/HLA-DQA2/HLA-DQA1/HLA-DOA/CD80/CD86/AFDN/HLA-DQB1	12
2072	DC2	GO:0050863	regulation of T cell activation	10/80	376/18903	4.10833e-06	0.000208646	0.000176619	HLA-DQB2/CD1D/FCGR2B/NRARP/HLA-DQA2/HLA-DQA1/HLA-DOA/CD80/CD86/HLA-DQB1	10
2101	DC2	GO:0061138	morphogenesis of a branching epithelium	5/80	188/18903	0.00121351	0.0300993	0.025479	NRARP/SPINT2/PAK1/CTSH/SPINT1	5
2102	DC2	GO:0010713	negative regulation of collagen metabolic process	2/80	13/18903	0.00133854	0.0320558	0.0271352	CIITA/CST3	2
2105	DC2	GO:0035589	G protein-coupled purinergic nucleotide receptor signaling pathway	2/80	14/18903	0.00155735	0.0354617	0.0300183	P2RY13/P2RY6	2
2106	DC2	GO:0071415	cellular response to purine-containing compound	2/80	14/18903	0.00155735	0.0354617	0.0300183	SLC8A1/P2RY6	2
2107	DC2	GO:0002286	T cell activation involved in immune response	4/80	118/18903	0.00158363	0.0354784	0.0300325	CD1C/FCGR2B/CD80/CD86	4
2111	DC2	GO:0032725	positive regulation of granulocyte macrophage colony-stimulating factor production	2/80	15/18903	0.00179202	0.0377138	0.0319248	CD80/CARD9	2
2112	DC2	GO:0045619	regulation of lymphocyte differentiation	5/80	210/18903	0.00197474	0.0403922	0.0341921	AXL/NRARP/HLA-DOA/CD80/CD86	5
2113	DC2	GO:0030098	lymphocyte differentiation	7/80	419/18903	0.00197745	0.0403922	0.0341921	CD1D/FCGR2B/AXL/NRARP/HLA-DOA/CD80/CD86	7
2121	B naive	GO:0042113	B cell activation	28/92	350/18903	1.15619e-26	1.8395e-23	1.58337e-23	IGHD/IGHM/IGLC2/IGLC3/FCRL1/IGLC1/CD79A/PAX5/MS4A1/TNFRSF13C/CD22/CD79B/CD19/BLNK/BANK1/MEF2C/IGKC/CD40/IL6/BLK/GAPT/HHEX/POU2AF1/LYL1/BTK/CXCR5/SWAP70/CD180	28
2122	B naive	GO:0050853	B cell receptor signaling pathway	16/92	130/18903	1.96783e-18	1.56541e-15	1.34745e-15	IGHD/IGHM/IGLC2/IGLC3/IGLC1/CD79A/MS4A1/CD22/CD79B/CD19/BLNK/BANK1/MEF2C/IGKC/BLK/BTK	16
2124	B naive	GO:0002460	adaptive immune response based on somatic recombination of immune receptors built from immunoglobulin superfamily domains	21/92	375/18903	8.02223e-17	3.19084e-14	2.74656e-14	IGHD/IGHM/FCER2/IGLC2/IGLC3/IGLC1/CD19/MEF2C/IGKC/CD40/IL6/HLA-DOB/LY9/GAPT/BACH2/HLA-DQB1/HLA-DRA/HLA-DQA1/BTK/STX7/SWAP70	21
2154	B naive	GO:0002399	MHC class II protein complex assembly	4/92	16/18903	9.14346e-07	4.15636e-05	3.57764e-05	HLA-DOB/HLA-DQB1/HLA-DRA/HLA-DQA1	4
2155	B naive	GO:0002503	peptide antigen assembly with MHC class II protein complex	4/92	16/18903	9.14346e-07	4.15636e-05	3.57764e-05	HLA-DOB/HLA-DQB1/HLA-DRA/HLA-DQA1	4
2162	B naive	GO:0006910	phagocytosis, recognition	6/92	103/18903	1.10296e-05	0.000417812	0.000359637	IGHD/IGHM/IGLC2/IGLC3/IGLC1/IGKC	6
2195	B naive	GO:0071887	leukocyte apoptotic process	5/92	117/18903	0.00026694	0.00559044	0.00481205	MEF2C/IL6/BLK/CCR7/BTK	5
2198	B naive	GO:0032740	positive regulation of interleukin-17 production	3/92	27/18903	0.000299834	0.0060555	0.00521235	IL6/LY9/BTK	3
2201	B naive	GO:0002237	response to molecule of bacterial origin	8/92	360/18903	0.000370781	0.00728286	0.00626882	MEF2C/CD24/KMO/IL6/CCR7/CNR2/BTK/CD180	8
2215	B naive	GO:0001776	leukocyte homeostasis	4/92	100/18903	0.00144267	0.0241609	0.0207968	MEF2C/IL6/GAPT/BTK	4
2234	B naive	GO:0043547	positive regulation of GTPase activity	6/92	283/18903	0.00259672	0.0362402	0.0311942	RALGPS2/CD40/CCR7/ARHGAP24/RASGRP2/USP6NL	6
2237	B naive	GO:0007204	positive regulation of cytosolic calcium ion concentration	5/92	205/18903	0.00327567	0.0445435	0.0383414	CD24/P2RX5/CCR7/CXCR5/SWAP70	5
2239	B naive	GO:0019722	calcium-mediated signaling	5/92	208/18903	0.00348519	0.0465961	0.0401082	CD22/P2RX5/CCR7/BTK/CXCR5	5
2243	Macrophages CD16+	GO:1990266	neutrophil migration	14/83	130/18903	4.57883e-16	9.79413e-13	7.0755e-13	S100A12/S100A8/S100A9/CXCL2/TNFAIP6/CXCL8/IL1A/IL1B/CXCL3/CSF3R/TREM1/C5AR1/BST1/CXCL1	14
2249	Macrophages CD16+	GO:0001819	positive regulation of cytokine production	18/83	486/18903	2.81997e-12	8.61701e-10	6.22513e-10	CLEC4E/CYP1B1/EREG/IRAK3/LRRK2/IL1A/IL1B/PTGS2/CD36/MEFV/LILRA5/FCN1/SLC11A1/C5AR1/NLRP12/NLRP3/MNDA/NFAM1	18
2250	Macrophages CD16+	GO:0002237	response to molecule of bacterial origin	16/83	360/18903	3.49021e-12	9.33195e-10	6.74162e-10	S100A8/S100A9/CXCL2/CXCL8/IRAK3/IL1A/IL1B/PTGS2/CXCL3/CD36/SLC11A1/C5AR1/NLRP3/CXCL1/SOD2/ADM	16
2254	Macrophages CD16+	GO:0031349	positive regulation of defense response	13/83	307/18903	8.11207e-10	1.44598e-07	1.04461e-07	S100A12/S100A8/S100A9/EREG/LRRK2/IL1B/PTGS2/LILRA5/FCN1/NLRP12/NLRP3/FPR2/MNDA	13
2259	Macrophages CD16+	GO:0050766	positive regulation of phagocytosis	7/83	74/18903	3.45198e-08	4.3434e-06	3.13778e-06	PTX3/IL1B/CD36/CFP/FCN1/SLC11A1/FPR2	7
2269	Macrophages CD16+	GO:0006809	nitric oxide biosynthetic process	6/83	76/18903	1.02041e-06	8.08395e-05	5.84003e-05	CYP1B1/PTX3/IL1B/PTGS2/CD36/SOD2	6
2277	Macrophages CD16+	GO:0019221	cytokine-mediated signaling pathway	12/83	496/18903	1.66561e-06	0.000101792	7.35371e-05	CXCL2/EREG/CXCL8/IRAK3/IL1A/IL1B/CXCL3/CSF3R/LILRA5/ACSL1/IL1RN/CXCL1	12
2282	Macrophages CD16+	GO:0051092	positive regulation of NF-kappaB transcription factor activity	7/83	154/18903	5.13691e-06	0.000274696	0.000198447	S100A12/S100A8/S100A9/IRAK3/IL1B/CD36/NLRP3	7
2283	Macrophages CD16+	GO:0015908	fatty acid transport	6/83	101/18903	5.42109e-06	0.000282822	0.000204317	RBP7/IL1A/IL1B/CD36/ACSL1/IRS2	6
2289	Macrophages CD16+	GO:0001547	antral ovarian follicle growth	3/83	10/18903	9.58018e-06	0.000423667	0.000306067	TNFAIP6/PTX3/EREG	3
2302	Macrophages CD16+	GO:0070486	leukocyte aggregation	3/83	13/18903	2.26163e-05	0.000806271	0.000582469	S100A8/S100A9/IL1B	3
2304	Macrophages CD16+	GO:0007204	positive regulation of cytosolic calcium ion concentration	7/83	205/18903	3.29253e-05	0.00113592	0.000820618	S1PR3/CD36/FPR1/PROK2/C5AR1/FPR2/ADM	7
2305	Macrophages CD16+	GO:0014002	astrocyte development	4/83	42/18903	3.40602e-05	0.00115643	0.000835428	S100A8/S100A9/IL1B/C5AR1	4
2306	Macrophages CD16+	GO:0050867	positive regulation of cell activation	10/83	467/18903	3.73098e-05	0.00124696	0.000900835	CLEC4D/LRRK2/IL1A/IL1B/LILRA5/BST1/NLRP3/VNN1/IRS2/SMARCD3	10
2308	Macrophages CD16+	GO:0030217	T cell differentiation	8/83	296/18903	4.69006e-05	0.00152001	0.00109809	CLEC4E/CLEC4D/IL1A/IL1B/NLRP3/VNN1/SLC46A2/SMARCD3	8
2321	Macrophages CD16+	GO:0098869	cellular oxidant detoxification	5/83	100/18903	7.84542e-05	0.00212422	0.00153459	S100A9/PTGS2/MGST1/CD36/SOD2	5
2326	Macrophages CD16+	GO:0010042	response to manganese ion	3/83	22/18903	0.000118353	0.00294368	0.00212658	LRRK2/PTGS2/SOD2	3
2328	Macrophages CD16+	GO:0044546	NLRP3 inflammasome complex assembly	3/83	22/18903	0.000118353	0.00294368	0.00212658	CD36/MEFV/NLRP3	3
2334	Macrophages CD16+	GO:0140632	inflammasome complex assembly	3/83	24/18903	0.000154566	0.00359367	0.00259615	CD36/MEFV/NLRP3	3
2339	Macrophages CD16+	GO:0045766	positive regulation of angiogenesis	6/83	187/18903	0.000173626	0.00378296	0.0027329	CYP1B1/CXCL8/IL1A/IL1B/C5AR1/ADM	6
2340	Macrophages CD16+	GO:1904018	positive regulation of vasculature development	6/83	187/18903	0.000173626	0.00378296	0.0027329	CYP1B1/CXCL8/IL1A/IL1B/C5AR1/ADM	6
2349	Macrophages CD16+	GO:0046683	response to organophosphorus	5/83	128/18903	0.000250493	0.00500751	0.00361754	AQP9/CYP1B1/IL1B/PTGS2/KCNE1	5
2362	Macrophages CD16+	GO:2001056	positive regulation of cysteine-type endopeptidase activity	5/83	143/18903	0.000417631	0.00744428	0.00537792	S100A8/S100A9/MEFV/NLRP12/NLRP3	5
2372	Macrophages CD16+	GO:0007584	response to nutrient	5/83	154/18903	0.000585615	0.00946537	0.00683801	CYP1B1/IL1A/PTGS2/ACSL1/SOD2	5
2373	Macrophages CD16+	GO:0045834	positive regulation of lipid metabolic process	5/83	154/18903	0.000585615	0.00946537	0.00683801	IL1A/IL1B/PTGS2/IRS2/ADM	5
2377	Macrophages CD16+	GO:0002274	myeloid leukocyte activation	6/83	237/18903	0.000615296	0.00974902	0.00704292	S100A12/CLEC4D/CXCL8/LRRK2/SLC11A1/C5AR1	6
2391	Macrophages CD16+	GO:0045840	positive regulation of mitotic nuclear division	3/83	44/18903	0.000949405	0.0135385	0.00978053	EREG/IL1A/IL1B	3
2392	Macrophages CD16+	GO:0090317	negative regulation of intracellular protein transport	3/83	44/18903	0.000949405	0.0135385	0.00978053	LRRK2/CD36/KCNE1	3
2397	Macrophages CD16+	GO:0002831	regulation of response to biotic stimulus	7/83	361/18903	0.00104603	0.0144352	0.0104283	EREG/IRAK3/IL1B/CD36/FCN1/FPR2/MNDA	7
2403	Macrophages CD16+	GO:0006216	cytidine catabolic process	2/83	12/18903	0.00122177	0.0154048	0.0111288	CDA/APOBEC3A	2
2404	Macrophages CD16+	GO:0009972	cytidine deamination	2/83	12/18903	0.00122177	0.0154048	0.0111288	CDA/APOBEC3A	2
2408	Macrophages CD16+	GO:0046087	cytidine metabolic process	2/83	12/18903	0.00122177	0.0154048	0.0111288	CDA/APOBEC3A	2
2426	Macrophages CD16+	GO:1902260	negative regulation of delayed rectifier potassium channel activity	2/83	13/18903	0.0014398	0.0165783	0.0119766	KCNE1/KCNE3	2
2435	Macrophages CD16+	GO:0052372	modulation by symbiont of entry into host	3/83	53/18903	0.0016323	0.0179586	0.0129737	PTX3/CXCL8/FCN1	3
2465	Macrophages CD16+	GO:0017014	protein nitrosylation	2/83	17/18903	0.00248197	0.0231348	0.0167131	S100A8/S100A9	2
2466	Macrophages CD16+	GO:0018119	peptidyl-cysteine S-nitrosylation	2/83	17/18903	0.00248197	0.0231348	0.0167131	S100A8/S100A9	2
2468	Macrophages CD16+	GO:0098915	membrane repolarization during ventricular cardiac muscle cell action potential	2/83	17/18903	0.00248197	0.0231348	0.0167131	KCNE1/KCNE3	2
2469	Macrophages CD16+	GO:1901550	regulation of endothelial cell development	2/83	17/18903	0.00248197	0.0231348	0.0167131	S1PR3/IL1B	2
2470	Macrophages CD16+	GO:1903140	regulation of establishment of endothelial barrier	2/83	17/18903	0.00248197	0.0231348	0.0167131	S1PR3/IL1B	2
2492	Macrophages CD16+	GO:0006337	nucleosome disassembly	2/83	19/18903	0.00310299	0.0263385	0.0190275	NFE2/SMARCD3	2
2501	Macrophages CD16+	GO:0097623	potassium ion export across plasma membrane	2/83	20/18903	0.00343797	0.0282839	0.020433	KCNE1/KCNE3	2
2504	Macrophages CD16+	GO:0051384	response to glucocorticoid	4/83	142/18903	0.00354459	0.0288284	0.0208263	CYP1B1/PTGS2/IL1RN/ADM	4
2518	Macrophages CD16+	GO:0050805	negative regulation of synaptic transmission	3/83	73/18903	0.00406945	0.0315382	0.0227839	LRRK2/IL1B/PTGS2	3
2526	Macrophages CD16+	GO:0051145	smooth muscle cell differentiation	3/83	74/18903	0.0042281	0.0318447	0.0230054	EREG/SOD2/ADM	3
2531	Macrophages CD16+	GO:0062013	positive regulation of small molecule metabolic process	4/83	152/18903	0.00451527	0.0330238	0.0238572	IL1B/PTGS2/IRS2/ADM	4
2563	Macrophages CD16+	GO:0051238	sequestering of metal ion	2/83	26/18903	0.0057813	0.0382855	0.0276583	S100A8/S100A9	2
2573	Macrophages CD16+	GO:0070269	pyroptosis	2/83	27/18903	0.00622611	0.0402346	0.0290664	MEFV/NLRP3	2
2584	Macrophages CD16+	GO:0030216	keratinocyte differentiation	4/83	170/18903	0.00668647	0.0418198	0.0302116	EREG/IL1A/CSTA/LIPN	4
2604	Macrophages CD16+	GO:0045987	positive regulation of smooth muscle contraction	2/83	31/18903	0.0081552	0.048055	0.0347161	PTGS2/PROK2	2
2608	T CD8+ naive	GO:0030217	T cell differentiation	8/70	296/18903	1.33807e-05	0.0213823	0.0183949	CCR7/LEF1/TCF7/IL7R/CAMK4/RUNX2/BCL11B/IL23A	8
2609	T CD8+ naive	GO:0033151	V(D)J recombination	3/70	18/18903	3.81326e-05	0.0222088	0.0191059	LEF1/TCF7/BCL11B	3
2610	T CD8+ naive	GO:0019216	regulation of lipid metabolic process	8/70	347/18903	4.16936e-05	0.0222088	0.0191059	CCR7/PDE3B/LDLRAP1/PIK3IP1/EPHX2/BCL11B/ABCD2/PDK1	8
2611	T CD8+ naive	GO:0050863	regulation of T cell activation	8/70	376/18903	7.32489e-05	0.0292629	0.0251745	CCR7/LEF1/TCF7/IL7R/IL6ST/CAMK4/RIPOR2/IL23A	8
2612	T CD8+ naive	GO:0090023	positive regulation of neutrophil chemotaxis	3/70	25/18903	0.000105502	0.0309156	0.0265962	CCR7/RIPOR2/IL23A	3
2613	T CD8+ naive	GO:0007159	leukocyte cell-cell adhesion	8/70	414/18903	0.000142556	0.0309156	0.0265962	CCR7/LEF1/SELL/IL7R/NT5E/IL6ST/RIPOR2/IL23A	8
2614	T CD8+ naive	GO:0071624	positive regulation of granulocyte chemotaxis	3/70	28/18903	0.00014908	0.0309156	0.0265962	CCR7/RIPOR2/IL23A	3
2620	uNKp	GO:0000280	nuclear division	44/83	481/18903	2.89143e-48	2.50687e-45	1.80181e-45	SPC25/KIF15/CDCA5/AURKB/TOP2A/PKMYT1/ESCO2/SPC24/ANLN/NUSAP1/UBE2C/KIF18B/ESPL1/MYBL2/ASPM/KIF2C/NCAPG/KIFC1/RAD54L/KIF23/DLGAP5/MND1/KIF11/MKI67/CDCA2/RAD51AP1/ZWINT/PRC1/TPX2/CDCA8/NCAPH/DSCC1/BUB1B/TTK/SPAG5/NCAPG2/KIF4A/CDC25C/BIRC5/NDC80/CDC6/FBXO5/CDT1/NUF2	44
2622	uNKp	GO:0007059	chromosome segregation	39/83	382/18903	3.80507e-44	1.09967e-41	7.90387e-42	SPC25/CDCA5/HJURP/AURKB/TOP2A/ESCO2/SPC24/NUSAP1/UBE2C/KIF18B/KNL1/ESPL1/KIF2C/NCAPG/KIFC1/KIF23/DLGAP5/MND1/KIF11/MKI67/CDCA2/SKA3/SKA1/ZWINT/PRC1/CDCA8/NCAPH/DSCC1/BUB1B/TTK/SPAG5/NCAPG2/KIF4A/BIRC5/NDC80/CDC6/FBXO5/CDT1/NUF2	39
2670	uNKp	GO:0140694	non-membrane-bounded organelle assembly	20/83	386/18903	2.45977e-16	4.1816e-15	3.00554e-15	KIF15/AURKB/ANLN/MYBL2/ASPM/KIFC1/KIF23/DLGAP5/KIF11/PRC1/TPX2/CDCA8/SPAG5/KIF4A/BIRC5/SAC3D1/NDC80/WDR62/CENPA/FBXO5	20
2678	uNKp	GO:0050000	chromosome localization	11/83	89/18903	1.6308e-13	2.39645e-12	1.72245e-12	CDCA5/AURKB/KIF2C/KIFC1/DLGAP5/CDCA8/SPAG5/BIRC5/NDC80/CDT1/NUF2	11
2694	uNKp	GO:0071459	protein localization to chromosome, centromeric region	8/83	43/18903	1.25186e-11	1.44715e-10	1.04014e-10	AURKB/KNL1/CDK1/BUB1B/TTK/NDC80/CENPA/CDT1	8
2702	uNKp	GO:0006260	DNA replication	13/83	286/18903	3.40771e-10	3.55962e-09	2.55848e-09	RRM2/E2F8/ESCO2/POLQ/E2F7/CCNA2/FAM111B/CDK1/DSCC1/PCLAF/CDC6/FBXO5/CDT1	13
2753	uNKp	GO:0051054	positive regulation of DNA metabolic process	8/83	301/18903	5.27715e-05	0.000338479	0.000243282	E2F8/AURKB/E2F7/FOXM1/CDK1/RAD51AP1/DSCC1/CDT1	8
2760	uNKp	GO:0000079	regulation of cyclin-dependent protein serine/threonine kinase activity	5/83	117/18903	0.000164722	0.00101286	0.000727998	PKMYT1/CCNA2/CDC25C/CDC6/CDC25A	5
2771	uNKp	GO:0034508	centromere complex assembly	3/83	32/18903	0.000369305	0.0021065	0.00151405	HJURP/DLGAP5/CENPA	3
2773	uNKp	GO:0007018	microtubule-based movement	8/83	415/18903	0.000472823	0.00266193	0.00191327	KIF15/KIF18B/KIF2C/KIFC1/KIF23/DLGAP5/KIF11/KIF4A	8
2786	uNKp	GO:0048144	fibroblast proliferation	4/83	103/18903	0.00109829	0.00570188	0.00409824	E2F8/CCNA2/CDK1/CDC6	4
2788	uNKp	GO:1903867	extraembryonic membrane development	2/83	12/18903	0.00122177	0.00619478	0.00445251	E2F8/E2F7	2
2793	uNKp	GO:0060707	trophoblast giant cell differentiation	2/83	13/18903	0.0014398	0.00717417	0.00515645	E2F8/E2F7	2
2796	uNKp	GO:0043687	post-translational protein modification	3/83	56/18903	0.00191333	0.00931941	0.00669834	AURKB/ESCO2/DSCC1	3
2797	uNKp	GO:0051438	regulation of ubiquitin-protein transferase activity	3/83	56/18903	0.00191333	0.00931941	0.00669834	UBE2C/BUB1B/FBXO5	3
2805	uNKp	GO:0070365	hepatocyte differentiation	2/83	16/18903	0.00219622	0.0102372	0.00735801	E2F8/E2F7	2
2812	uNKp	GO:0051444	negative regulation of ubiquitin-protein transferase activity	2/83	22/18903	0.00415614	0.0185139	0.0133069	BUB1B/FBXO5	2
2813	uNKp	GO:0009411	response to UV	4/83	149/18903	0.00420728	0.0185139	0.0133069	AURKB/PBK/PCLAF/CDC25A	4
2826	uNKp	GO:0002052	positive regulation of neuroblast proliferation	2/83	28/18903	0.00668603	0.0280038	0.0201278	ASPM/WDR62	2
2842	DC1	GO:0051235	maintenance of location	9/83	342/18903	1.89448e-05	0.037075	0.0323857	XCR1/FKBP1B/DBN1/DGAT2/GPER1/CLIC2/P2RY6/ENPP1/CDS1	9
2843	DC1	GO:0010675	regulation of cellular carbohydrate metabolic process	6/83	155/18903	6.18828e-05	0.0417497	0.0364691	PPP1R3G/DGAT2/GPER1/P2RY6/CBFA2T3/ENPP1	6
2844	DC1	GO:0050727	regulation of inflammatory response	9/83	414/18903	8.34853e-05	0.0417497	0.0364691	DNASE1L3/IDO1/ALOX15/ADORA2B/GPR31/GPER1/SERPINF1/LGALS2/SLAMF8	9
2845	DC1	GO:0043255	regulation of carbohydrate biosynthetic process	5/83	103/18903	9.02904e-05	0.0417497	0.0364691	PPP1R3G/DGAT2/GPER1/P2RY6/ENPP1	5
2846	DC1	GO:0010676	positive regulation of cellular carbohydrate metabolic process	4/83	56/18903	0.000106668	0.0417497	0.0364691	PPP1R3G/DGAT2/GPER1/P2RY6	4
2847	DC1	GO:0006939	smooth muscle contraction	5/83	113/18903	0.000139898	0.0456301	0.0398587	FKBP1B/ADORA2B/MYLK/GPER1/TIFAB	5
2849	DC1	GO:0051209	release of sequestered calcium ion into cytosol	5/83	124/18903	0.00021611	0.0472679	0.0412894	XCR1/FKBP1B/GPER1/CLIC2/P2RY6	5
2850	DC1	GO:0051283	negative regulation of sequestering of calcium ion	5/83	125/18903	0.000224346	0.0472679	0.0412894	XCR1/FKBP1B/GPER1/CLIC2/P2RY6	5
2851	DC1	GO:0051282	regulation of sequestering of calcium ion	5/83	127/18903	0.000241533	0.0472679	0.0412894	XCR1/FKBP1B/GPER1/CLIC2/P2RY6	5
2853	DC1	GO:0061564	axon development	9/83	490/18903	0.00029473	0.0480656	0.0419862	FKBP1B/DBN1/CDH2/DSCAML1/PTK2/SHTN1/GDF7/SMO/S100B	9
2854	DC1	GO:0043410	positive regulation of MAPK cascade	9/83	496/18903	0.000322225	0.0485072	0.0423719	FLT3/SERPINF2/ALOX15/CDH2/SH3RF2/GPER1/P2RY6/CCL17/ADRB3	9
2855	pDC	GO:0031223	auditory behavior	3/88	12/18903	2.08067e-05	0.0320742	0.029677	NRXN2/TIFAB/SLC1A3	3
2856	pDC	GO:0007638	mechanosensory behavior	3/88	14/18903	3.41942e-05	0.0320742	0.029677	NRXN2/TIFAB/SLC1A3	3
2857	T CD8+ Cytotoxic	GO:0040015	negative regulation of multicellular organism growth	3/87	12/18903	2.01046e-05	0.0236944	0.0203815	PTCH1/ADRB2/PLAC8	3
2858	T CD8+ Cytotoxic	GO:0043368	positive T cell selection	4/87	38/18903	2.74154e-05	0.0236944	0.0203815	TBX21/CD3G/CD3D/SPN	4
2859	T CD8+ Cytotoxic	GO:0003376	sphingosine-1-phosphate receptor signaling pathway	3/87	15/18903	4.11663e-05	0.0236944	0.0203815	S1PR1/S1PR5/S1PR4	3
2860	T CD8+ Cytotoxic	GO:0035264	multicellular organism growth	6/87	147/18903	6.00617e-05	0.0236944	0.0203815	KLF2/PTCH1/ADRB2/PLAC8/PLEKHA1/ATM	6
2861	T CD8+ Cytotoxic	GO:0090520	sphingolipid mediated signaling pathway	3/87	18/18903	7.30937e-05	0.0236944	0.0203815	S1PR1/S1PR5/S1PR4	3
2862	T CD8+ Cytotoxic	GO:0051056	regulation of small GTPase mediated signal transduction	8/87	305/18903	8.11321e-05	0.0236944	0.0203815	ADGRG1/RAP1GAP2/P2RY8/RASA3/RIPOR2/PLEKHG3/F2R/ARHGAP25	8
2863	T CD8+ Cytotoxic	GO:0045058	T cell selection	4/87	51/18903	8.86807e-05	0.0236944	0.0203815	TBX21/CD3G/CD3D/SPN	4
2864	T CD8+ Cytotoxic	GO:0006968	cellular defense response	4/87	52/18903	9.5735e-05	0.0236944	0.0203815	CX3CR1/KLRG1/PRF1/SPN	4
2865	T CD8+ Cytotoxic	GO:0032231	regulation of actin filament bundle assembly	5/87	108/18903	0.000141252	0.0310754	0.0267305	S1PR1/FLNA/MTSS1/PXN/PLEK	5
2866	T CD8+ Cytotoxic	GO:2000114	regulation of establishment of cell polarity	3/87	25/18903	0.00020128	0.0398535	0.0342812	RIPOR2/PLEKHG3/RAP1B	3
2870	T CD4+ EFF	GO:0050852	T cell receptor signaling pathway	7/84	139/18903	2.82253e-06	0.00493378	0.00436749	CD226/CD3G/TRGC2/GBP1/THEMIS/CD3D/LIME1	7
2871	T CD4+ EFF	GO:0007189	adenylate cyclase-activating G protein-coupled receptor signaling pathway	7/84	157/18903	6.31992e-06	0.00552361	0.00488963	S1PR1/S1PR5/S1PR4/ADRB2/TMEM116/ADGRG1/ARRDC3	7
2873	T CD4+ EFF	GO:0040015	negative regulation of multicellular organism growth	3/84	12/18903	1.80924e-05	0.00790637	0.00699889	PLAC8/PTCH1/ADRB2	3
2874	T CD4+ EFF	GO:0043368	positive T cell selection	4/84	38/18903	2.38676e-05	0.00834412	0.0073864	TBX21/CD3G/THEMIS/CD3D	4
2880	T CD4+ EFF	GO:0099515	actin filament-based transport	3/84	21/18903	0.00010626	0.0168857	0.0149476	SYNE2/MYO1F/MYO1G	3
2883	T CD4+ EFF	GO:0036315	cellular response to sterol	3/84	23/18903	0.000140588	0.0175534	0.0155387	CES1/PTCH1/RORA	3
2884	T CD4+ EFF	GO:2000114	regulation of establishment of cell polarity	3/84	25/18903	0.000181414	0.0211408	0.0187143	PLEKHG3/RIPOR2/RAP1B	3
2885	T CD4+ EFF	GO:0072676	lymphocyte migration	5/84	124/18903	0.000228593	0.0249738	0.0221073	S1PR1/RIPOR2/TBX21/ITGA4/MYO1G	5
2893	ILC3 CD3E+	GO:0030856	regulation of epithelial cell differentiation	7/86	164/18903	9.83849e-06	0.0207986	0.0178543	AJAP1/ATOH8/LIF/GRHL1/AQP3/DLL1/SPRED2	7
2894	ILC3 CD3E+	GO:0002697	regulation of immune effector process	9/86	379/18903	5.61798e-05	0.0299035	0.0256703	IL17F/IL17A/CFH/IL4I1/IL2/IL23R/KIT/LTA/NCR3	9
2895	ILC3 CD3E+	GO:0002920	regulation of humoral immune response	4/86	46/18903	5.63222e-05	0.0299035	0.0256703	IL17F/IL17A/CFH/LTA	4
2896	ILC3 CD3E+	GO:1903131	mononuclear cell differentiation	10/86	473/18903	5.65818e-05	0.0299035	0.0256703	PPARG/IL4I1/RORC/IL2/CCR6/IL23R/ZBTB16/DLL1/KIT/NFATC1	10
2898	ILC3 CD3E+	GO:1904892	regulation of receptor signaling pathway via STAT	5/86	115/18903	0.00017961	0.0408756	0.0350891	IL26/PPARG/IL23R/LIF/KIT	5
2900	ILC3 CD3E+	GO:0097696	receptor signaling pathway via STAT	6/86	183/18903	0.000187728	0.0408756	0.0350891	IL26/PPARG/IL2/IL23R/LIF/KIT	6
2901	ILC3 CD3E+	GO:1902107	positive regulation of leukocyte differentiation	6/86	184/18903	0.000193356	0.0408756	0.0350891	IL17A/IL4I1/IL2/IL23R/LIF/ZBTB16	6
2902	ILC3 CD3E+	GO:1903708	positive regulation of hemopoiesis	6/86	184/18903	0.000193356	0.0408756	0.0350891	IL17A/IL4I1/IL2/IL23R/LIF/ZBTB16	6
2903	ILC3 CD3E+	GO:0042531	positive regulation of tyrosine phosphorylation of STAT protein	4/86	67/18903	0.000246015	0.0420137	0.0360662	IL2/IL23R/LIF/KIT	4
2904	ILC3 CD3E+	GO:0061448	connective tissue development	7/86	274/18903	0.000252129	0.0420137	0.0360662	IL17F/COL27A1/PPARG/COL5A1/RORC/ZBTB16/MBOAT2	7
2905	ILC3 CD3E+	GO:0032103	positive regulation of response to external stimulus	9/86	464/18903	0.000258363	0.0420137	0.0360662	IL17F/IL17A/C2CD4B/IL2/CCR6/LPAR1/LTA/PLAT/NCR3	9
2906	ILC3 CD3E+	GO:0032922	circadian regulation of gene expression	4/86	71/18903	0.000307585	0.0464453	0.0398704	NPAS2/RORC/NR1D1/CRY1	4
2916	ILC3 CD3E+	GO:0048708	astrocyte differentiation	4/86	82/18903	0.000533067	0.0469544	0.0403074	GAP43/LIF/NR1D1/DLL1	4
2917	Tregs	GO:0050863	regulation of T cell activation	17/88	376/18903	1.41258e-12	2.23187e-09	1.84378e-09	FOXP3/CTLA4/IL2RA/TNFRSF9/ICOS/BATF/TIGIT/CEACAM1/SIRPG/CD28/SLAMF1/PELI1/SDC4/TNFRSF1B/PRDM1/CD27/CD4	17
2918	Tregs	GO:0007159	leukocyte cell-cell adhesion	14/88	414/18903	6.9188e-09	5.26481e-06	4.34934e-06	FOXP3/CTLA4/IL2RA/CD177/ICOS/TIGIT/CEACAM1/SIRPG/CD28/SLAMF1/PELI1/SDC4/CD27/CD4	14
2919	Tregs	GO:0002822	regulation of adaptive immune response based on somatic recombination of immune receptors built from immunoglobulin superfamily domains	10/88	182/18903	1.26009e-08	5.26481e-06	4.34934e-06	FOXP3/BATF/CEACAM1/CD28/SLAMF1/LTA/IL1R1/IL18R1/TNFRSF1B/CD4	10
2922	Tregs	GO:1903037	regulation of leukocyte cell-cell adhesion	13/88	377/18903	1.99929e-08	5.26481e-06	4.34934e-06	FOXP3/CTLA4/IL2RA/ICOS/TIGIT/CEACAM1/SIRPG/CD28/SLAMF1/PELI1/SDC4/CD27/CD4	13
2948	Tregs	GO:0019221	cytokine-mediated signaling pathway	12/88	496/18903	3.13669e-06	0.000154874	0.000127944	IL2RA/CCR4/TNFRSF4/CCR6/CEACAM1/IL1R1/IL18R1/TNFRSF1B/CXCR6/IL1R2/CD4/TNFRSF25	12
3022	Tregs	GO:0002676	regulation of chronic inflammatory response	2/88	10/18903	0.000941095	0.0137679	0.0113739	FOXP3/LTA	2
3023	Tregs	GO:2000510	positive regulation of dendritic cell chemotaxis	2/88	10/18903	0.000941095	0.0137679	0.0113739	CCR6/SLAMF1	2
3035	Tregs	GO:1901142	insulin metabolic process	2/88	12/18903	0.00137194	0.0180638	0.0149228	CPE/CEACAM1	2
3046	Tregs	GO:0072672	neutrophil extravasation	2/88	14/18903	0.00188019	0.0228516	0.018878	CD177/IL1R1	2
3049	Tregs	GO:1903543	positive regulation of exosomal secretion	2/88	15/18903	0.0021629	0.0255013	0.021067	STAM/SDC4	2
3056	Tregs	GO:0045217	cell-cell junction maintenance	2/88	17/18903	0.00278458	0.0312031	0.0257773	CD177/WHRN	2
3066	Tregs	GO:0002523	leukocyte migration involved in inflammatory response	2/88	19/18903	0.0034801	0.0361747	0.0298845	CCR6/SLAMF1	2
3075	Tregs	GO:0050852	T cell receptor signaling pathway	4/88	139/18903	0.00405126	0.0402578	0.0332576	FOXP3/CTLA4/CEACAM1/CD28	4
3076	Tregs	GO:0010611	regulation of cardiac muscle hypertrophy	3/88	69/18903	0.00409266	0.040415	0.0333875	LMCD1/TNFRSF1B/FOXO1	3
3077	Tregs	GO:0031338	regulation of vesicle fusion	2/88	21/18903	0.00424807	0.0405678	0.0335137	TBC1D4/SLAMF1	2
3091	Tregs	GO:0051090	regulation of DNA-binding transcription factor activity	7/88	454/18903	0.00525446	0.0474402	0.0391911	FOXP3/FANK1/RTKN2/TNFRSF4/ARID5B/PELI1/IL18R1	7
3094	T CD4+ naive	GO:0050863	regulation of T cell activation	10/81	376/18903	4.6051e-06	0.00436239	0.00381469	IL7R/CCR7/TCF7/RIPOR2/IL23A/LEF1/IL6ST/CAMK4/PAG1/CD28	10
3095	T CD4+ naive	GO:0030217	T cell differentiation	9/81	296/18903	4.87418e-06	0.00436239	0.00381469	IL7R/CCR7/TCF7/IL23A/LEF1/CAMK4/CHD7/BCL11B/CD28	9
3097	T CD4+ naive	GO:0022407	regulation of cell-cell adhesion	10/81	490/18903	4.5188e-05	0.0168902	0.0147696	IL7R/CCR7/ANK3/RIPOR2/IL23A/LEF1/IL6ST/PAG1/PRKCA/CD28	10
3098	T CD4+ naive	GO:0033151	V(D)J recombination	3/81	18/18903	5.90469e-05	0.0168902	0.0147696	TCF7/LEF1/BCL11B	3
3100	T CD4+ naive	GO:0007159	leukocyte cell-cell adhesion	9/81	414/18903	6.88615e-05	0.0168902	0.0147696	IL7R/CCR7/RIPOR2/SELL/IL23A/LEF1/IL6ST/PAG1/CD28	9
3103	T CD4+ naive	GO:0090023	positive regulation of neutrophil chemotaxis	3/81	25/18903	0.000162869	0.0273432	0.0239102	CCR7/RIPOR2/IL23A	3
3107	T CD4+ naive	GO:0071624	positive regulation of granulocyte chemotaxis	3/81	28/18903	0.000229843	0.0273432	0.0239102	CCR7/RIPOR2/IL23A	3
3116	T CD4+ naive	GO:0050729	positive regulation of inflammatory response	5/81	154/18903	0.000523556	0.0395451	0.0345801	CCR7/IL23A/IL6ST/TRADD/CD28	5

## Sheet: Table S10
Table S10. GO analysis of DEGs in main cell types
CellType	ID	Description	GeneRatio	BgRatio	pvalue	p.adjust	qvalue	geneID	Count
Mastdown	GO:1903706	regulation of hemopoiesis	35/390	498/18866	2.99894e-10	1.55795e-07	1.27455e-07	ZC3H12A/PITHD1/HDAC1/CTNNB1/PSMA4/PSMC4/PRDX2/PSMC5/PSMD8/PSMB4/PSMA1/PSMA2/HCLS1/B2M/PSMB8/ANXA1/PSMB3/PSMB9/CSF1/RHOH/OSM/XRCC6/PSMB2/NFE2L2/ADAM8/DUSP10/CD74/NFKBID/HSPA1B/HSPA1A/CD83/ZFP36/NFKBIA/HMGB2/CCL3	35
Macrophagesup	GO:0043312	neutrophil degranulation	34/186	487/18866	1.72147e-19	3.81643e-16	2.66136e-16	OLR1/S100A8/FCN1/CD55/ITGAX/CFD/LGALS3/CTSB/LILRB3/SLC11A1/CSTB/SDCBP/SLC2A3/FGL2/LTA4H/PSAP/PTPRC/PLAC8/FGR/HSP90AB1/CD44/IQGAP1/CTSZ/MNDA/HSP90AA1/FTH1/LYZ/CTSS/S100A9/FABP5/SERPINA1/ADA2/C5AR1/ROCK1	34
Macrophagesup	GO:0002283	neutrophil activation involved in immune response	34/186	490/18866	2.08605e-19	3.81643e-16	2.66136e-16	OLR1/S100A8/FCN1/CD55/ITGAX/CFD/LGALS3/CTSB/LILRB3/SLC11A1/CSTB/SDCBP/SLC2A3/FGL2/LTA4H/PSAP/PTPRC/PLAC8/FGR/HSP90AB1/CD44/IQGAP1/CTSZ/MNDA/HSP90AA1/FTH1/LYZ/CTSS/S100A9/FABP5/SERPINA1/ADA2/C5AR1/ROCK1	34
Mastdown	GO:0034612	response to tumor necrosis factor	31/390	320/18866	9.96762e-13	2.07127e-09	1.6945e-09	TNFRSF14/ZC3H12A/PSMA4/PSMC4/PSMC5/PSMD8/PSMB4/PSMA1/PSMA2/PTGS2/TNFRSF9/NFKB1/PSMB8/PSMB3/PSMB9/PSMB2/NFE2L2/HSPA1B/SHARPIN/BIRC3/HSPA1A/CCL5/ZFP36/NFKBIA/ICAM1/GSTP1/CCL3/TNFAIP3/XCL1/XCL2/CCL2	31
Mastdown	GO:0071356	cellular response to tumor necrosis factor	30/390	297/18866	7.97751e-13	2.07127e-09	1.6945e-09	TNFRSF14/ZC3H12A/PSMA4/PSMC4/PSMC5/PSMD8/PSMB4/PSMA1/PSMA2/TNFRSF9/NFKB1/PSMB8/PSMB3/PSMB9/PSMB2/NFE2L2/HSPA1B/SHARPIN/BIRC3/HSPA1A/CCL5/ZFP36/NFKBIA/ICAM1/GSTP1/CCL3/TNFAIP3/XCL1/XCL2/CCL2	30
Mastdown	GO:0043312	neutrophil degranulation	29/390	487/18866	3.74285e-07	2.93496e-05	2.40107e-05	SYNGR1/PSMA2/B2M/TBC1D10C/NFKB1/ACAA1/TUBB/BIN2/ILF2/GGH/FTH1/HSPA6/GMFG/CSNK2B/ERP44/XRCC6/ATP8B4/RAP1A/ADAM8/SDCBP/HSPA1B/OSTF1/HSPA1A/PRG2/GSTP1/PLAUR/PLAU/COTL1/CTSG	29
Mastdown	GO:0042110	T cell activation	29/390	483/18866	3.15518e-07	2.62259e-05	2.14552e-05	TNFRSF14/ZC3H12A/CDC42/CTNNB1/PRDX2/IGFBP2/ITK/HLA-DPA1/B2M/HSPH1/ANXA1/BCL3/LGALS1/IL18R1/RHOH/MAP3K8/ADAM8/DUSP10/CD74/NFKBID/PTGER4/CD83/CCL5/JMJD6/CD7/SELENOK/ICAM1/XCL1/CCL2	29
Bup	GO:0008380	RNA splicing	27/240	487/18866	1.47917e-10	1.407e-07	1.0629e-07	AHNAK/HNRNPU/SON/SRRM2/CELF2/FUS/PABPC1/LUC7L3/SCAF11/MBNL1/SETX/RBM25/DDX5/CDK13/DDX17/ZBTB7A/HNRNPA3/HNRNPD/HNRNPA2B1/SFPQ/SRRM1/SRPK2/DDX46/ZC3H13/SRSF11/ZNF638/SRSF4	27
Bup	GO:0042113	B cell activation	27/240	328/18866	1.39151e-14	4.93848e-11	3.73072e-11	IGLC3/BANK1/ITGA4/ITGB1/IKZF3/PTPRC/POU2F2/SYK/ATM/PRKCB/PTPN6/SWAP70/MS4A1/SKAP2/ZBTB7A/EP300/RASGRP1/LYN/CD22/PTPN2/FCRL3/NCKAP1L/SLC39A10/SH3KBP1/ZFP36L1/TNFRSF13B/NOTCH2	27
Mastdown	GO:0001819	downitive regulation of cytokine production	27/390	447/18866	7.24882e-07	4.93871e-05	4.04033e-05	TNFRSF14/CTNNB1/AKIRIN2/POLR2K/IRF8/HLA-DPA1/PTGS2/B2M/NFKB1/ANXA1/BCL3/GAPDH/IL18R1/OSM/XRCC6/ADAM8/CD74/HSPA1B/PTGER4/BIRC3/HSPA1A/CD83/NFKB2/SELENOK/HMGB2/CCL3/XCL1	27
Mastdown	GO:0036293	response to decreased oxygen levels	26/390	371/18866	6.64226e-08	7.8872e-06	6.45248e-06	PICK1/PSMA4/TXN2/PSMC4/PSMC5/PSMD8/PSMB4/CD38/PSMA1/PSMA2/PTGS2/HIGD1A/PSMB8/PSMB3/PSMB9/ATM/LDHA/PSMB2/NFE2L2/ADAM8/CXCR4/PGK1/LMNA/DDIT4/ICAM1/PLAU	26
Bup	GO:0000377	RNA splicing, via transesterification reactions with bulged adenosine as nucleophile	24/240	390/18866	2.03518e-10	1.407e-07	1.0629e-07	HNRNPU/SON/SRRM2/CELF2/FUS/PABPC1/LUC7L3/SCAF11/MBNL1/SETX/RBM25/DDX5/CDK13/DDX17/ZBTB7A/HNRNPA3/HNRNPD/HNRNPA2B1/SFPQ/SRRM1/SRPK2/DDX46/SRSF11/SRSF4	24
Bup	GO:0000375	RNA splicing, via transesterification reactions	24/240	393/18866	2.3787e-10	1.407e-07	1.0629e-07	HNRNPU/SON/SRRM2/CELF2/FUS/PABPC1/LUC7L3/SCAF11/MBNL1/SETX/RBM25/DDX5/CDK13/DDX17/ZBTB7A/HNRNPA3/HNRNPD/HNRNPA2B1/SFPQ/SRRM1/SRPK2/DDX46/SRSF11/SRSF4	24
Bup	GO:0000398	mRNA splicing, via spliceosome	24/240	390/18866	2.03518e-10	1.407e-07	1.0629e-07	HNRNPU/SON/SRRM2/CELF2/FUS/PABPC1/LUC7L3/SCAF11/MBNL1/SETX/RBM25/DDX5/CDK13/DDX17/ZBTB7A/HNRNPA3/HNRNPD/HNRNPA2B1/SFPQ/SRRM1/SRPK2/DDX46/SRSF11/SRSF4	24
TCD4-CD8-up	GO:0008380	RNA splicing	24/210	487/18866	1.14303e-09	4.16318e-07	3.27536e-07	SON/SRRM2/DDX17/HNRNPU/AHNAK/FUS/NCL/PRPF4B/SCAF11/HNRNPA3/MBNL1/ZBTB7A/ZRANB2/SETX/CDK13/POLR2A/CDK12/ACIN1/SFPQ/SRSF11/PSIP1/CCAR1/RBM23/YTHDC1	24
ILC3up	GO:0030098	lymphocyte differentiation	23/215	368/18866	3.98196e-11	1.34073e-07	1.10992e-07	IL7R/TCF7/KIT/PCID2/ZFP36L1/IL23R/ITGB1/TNFRSF18/IL18R1/KLF6/ATM/PNP/ZBTB1/EP300/PTPN22/PTGER4/IL4R/FOXP1/STAT3/EGR1/EGR3/ITGA4/BCL6	23
Mastdown	GO:0051258	protein polymerization	23/390	300/18866	7.71549e-08	8.66637e-06	7.08991e-06	PICK1/ACTR3/ARF1/ARPC2/HCLS1/VDAC2/ARF6/DNM2/TTC17/NDEL1/GMFG/CDC42EP3/ARPC5L/MAPRE1/CAPZA1/VASP/STMN1/HSPA1B/HSPA1A/EVL/PFN1/ICAM1/COTL1	23
Mastdown	GO:2001234	negative regulation of apoptotic signaling pathway	23/390	233/18866	6.31871e-10	2.49214e-07	2.03881e-07	HDAC1/CTNNB1/PRDX2/BAG5/VDAC2/PTGS2/HIGD1A/AATF/PARL/MCL1/NFE2L2/HERPUD1/CD74/DNAJA1/HSPA1B/SLC25A5/LMNA/HSPA1A/ICAM1/GSTP1/HMGB2/PLAUR/TNFAIP3	23
Mastdown	GO:0042493	response to drug	22/390	397/18866	2.96966e-05	0.000949378	0.000776681	QDPR/CTNNB1/TXN2/CD38/IGFBP2/PTGS2/B2M/ANXA1/MAOB/LGALS1/GGH/SS18/MCM7/LDHA/RAP1A/NFE2L2/CXCR4/TGIF1/HSPA5/TYMS/ICAM1/HMGB2	22
Mastdown	GO:0000086	G2/M transition of mitotic cell cycle	22/390	254/18866	1.69285e-08	3.35023e-06	2.7408e-06	PSMA4/PSMC4/PSMC5/PSMD8/PSMB4/ENSA/PSMA1/PSMA2/PPP1CB/DNM2/WEE1/PSMB8/RAD21/PSMB3/YWHAE/TUBB/PPP2R2A/PSMB9/ATM/PSMB2/MAPRE1/DCTN2	22
DCup	GO:0008380	RNA splicing	21/208	487/18866	1.10249e-07	0.000189194	0.000150229	HNRNPU/AHNAK/PABPC1/SRRM2/SLC38A2/MBNL1/SCAF11/QKI/SON/LGALS3/RBM25/DDX5/SFPQ/FUS/CELF2/PRPF40A/PRPF4B/SPEN/IVNS1ABP/NCL/PTBP3	21
Mastdown	GO:0002478	antigen processing and presentation of exogenous peptide antigen	21/390	177/18866	1.18446e-10	1.23065e-07	1.00679e-07	ARF1/PSMA4/PSMC4/PSMC5/PSMD8/PSMB4/PSMA1/PSMA2/HLA-DPA1/HLA-DQB1/B2M/DNM2/TAP1/PSMB8/PSMB3/PSMB9/CLTA/PSMB2/DCTN2/CAPZA1/CD74	21
Mastdown	GO:0043687	downt-translational protein modification	21/390	363/18866	2.39949e-05	0.000797781	0.00065266	RNF7/PSMA4/PSMC4/PSMC5/PSMD8/PSMB4/PSMA1/PSMA2/PTP4A2/PSMB8/RAB8A/PSMB3/LGALS1/RAB11B/RAB1A/PSMB9/CSF1/RAB5A/NUCB1/PSMB2/SOCS3	21
Mastdown	GO:0038093	Fc receptor signaling pathway	21/390	241/18866	3.23873e-08	5.13034e-06	4.1971e-06	CDC42/ACTR3/PSMA4/PSMC4/PSMC5/PSMD8/PSMB4/ARPC2/PSMA1/PSMA2/ITK/CD247/NFKB1/PSMB8/PSMB3/FCER1A/PSMB9/PSMB2/RAP1A/ACTB/ACTG1	21
Macrophagesup	GO:0002697	regulation of immune effector process	21/186	470/18866	8.44564e-09	1.93141e-06	1.34686e-06	FCGR2B/IL1B/CD55/BIRC3/LGALS3/NFKBIZ/RIPK2/SERPING1/FGL2/HMOX1/NFKBID/TNFAIP3/STAT1/PTPRC/FGR/CD1E/TNF/P2RX7/NR4A3/C5AR1/HSPD1	21
TCD4-CD8-up	GO:0030098	lymphocyte differentiation	21/210	368/18866	9.95507e-10	4.07909e-07	3.2092e-07	PTPRC/CD3D/CD3G/FCER1G/BCL11B/IKZF1/IL7R/ATM/RASGRP1/ITGB1/ITGA4/PLCG2/ZBTB7A/BCL2/ZNF683/IKZF3/RORA/PRKDC/SATB1/IRF1/NFATC2	21
TCD4-CD8-up	GO:0051607	defense response to virus	21/210	258/18866	1.29383e-12	4.24116e-09	3.33671e-09	PTPRC/IFITM3/DDX17/MX1/ZC3HAV1/SAMHD1/DDX21/IFI44L/BCL2/TRIM22/GBP1/TRIM44/EIF2AK2/ADAR/RNF216/IRF1/OAS1/IFI16/TRIM56/IFITM2/DHX36	21
ILC3up	GO:1903311	regulation of mRNA metabolic process	20/215	344/18866	2.78504e-09	4.68862e-06	3.88147e-06	ROCK1/PCID2/ZFP36L1/SON/HNRNPU/TNRC6B/RBM39/XRN1/ZC3HAV1/PABPC1/TENT5A/RBM25/TENT5C/TNPO1/CELF2/SRSF4/TAF15/SRPK1/LARP7/MBNL1	20
Mastdown	GO:0032271	regulation of protein polymerization	20/390	231/18866	7.68106e-08	8.66637e-06	7.08991e-06	PICK1/ACTR3/ARF1/ARPC2/HCLS1/VDAC2/ARF6/GMFG/CDC42EP3/ARPC5L/MAPRE1/CAPZA1/VASP/STMN1/HSPA1B/HSPA1A/EVL/PFN1/ICAM1/COTL1	20
Macrophagesup	GO:0001819	downitive regulation of cytokine production	20/186	447/18866	1.91332e-08	3.68465e-06	2.56947e-06	FCN1/IL1B/GBP5/BIRC3/SLC11A1/RIPK2/CLEC7A/CLEC4E/CD83/STAT1/PTPRC/FGR/LRRFIP1/IRF1/TNF/MNDA/P2RX7/NR4A3/C5AR1/HSPD1	20
Macrophagesup	GO:0002831	regulation of response to biotic stimulus	20/186	409/18866	4.29561e-09	1.20905e-06	8.43123e-07	FCGR2B/FCN1/IL1B/CLEC10A/GBP5/CD55/BIRC3/RIPK2/SERPING1/FGL2/TNFAIP3/CLEC4E/SAMHD1/STAT1/FGR/HSP90AB1/IRF1/PARP14/MNDA/HSPD1	20
Macrophagesup	GO:0007159	leukocyte cell-cell adhesion	20/186	364/18866	5.76926e-10	2.63871e-07	1.84009e-07	OLR1/S100A8/GPNMB/FCGR2B/IL1B/CD55/LGALS3/NFKBIZ/RIPK2/FGL2/NFKBID/CD83/PTPRC/CD44/IRF1/TNF/S100A9/NR4A3/ROCK1/HSPD1	20
Macrophagesup	GO:0034341	response to interferon-gamma	20/186	202/18866	1.12698e-14	1.37454e-11	9.58526e-12	HLA-DQA2/MT2A/HLA-DRB5/VIM/GBP5/GBP1/GBP2/CCL13/MRC1/KYNU/SLC11A1/CCL18/STAT1/TRIM25/GBP4/HSP90AB1/CD44/IRF1/PARP14/CXCL16	20
Macrophagesdown	GO:0043312	neutrophil degranulation	20/143	487/18866	8.12805e-10	6.42582e-07	4.84017e-07	CD14/TYROBP/GSTP1/CD63/TUBB/HLA-C/GRN/VAMP8/PYCARD/PPIA/CD300A/GMFG/COTL1/CYBA/FCER1G/ITGAV/HSPA1B/HSPA1A/RETN/C3	20
Macrophagesdown	GO:0002283	neutrophil activation involved in immune response	20/143	490/18866	9.03939e-10	6.42582e-07	4.84017e-07	CD14/TYROBP/GSTP1/CD63/TUBB/HLA-C/GRN/VAMP8/PYCARD/PPIA/CD300A/GMFG/COTL1/CYBA/FCER1G/ITGAV/HSPA1B/HSPA1A/RETN/C3	20
cNKup	GO:0008380	RNA splicing	19/179	487/18866	2.02939e-07	5.09562e-05	4.43165e-05	PRPF4B/SRRM2/SRRM1/SON/SRSF11/SCAF11/LUC7L3/DDX46/PNN/DDX17/HNRNPU/LARP7/CDK12/SUGP2/DDX39B/ZC3H13/PPIG/QKI/RBM25	19
ILC3up	GO:0016049	cell growth	19/215	490/18866	3.63665e-06	0.000816307	0.000675779	IGFBP4/ITGB1/RTN4/RGS2/IQGAP1/BST2/ENPP1/GOLGA4/CDKN1B/ADAM10/DDX3X/YY1/TSPYL2/ITGA4/MACF1/HSP90AB1/BCL6/CDKN2AIP/URI1	19
Mastdown	GO:0006909	phagocytosis	19/390	382/18866	0.000406462	0.00875263	0.00716048	CDC42/ACTR3/LMAN2/IRF8/ARPC2/DNM2/CD247/ANXA1/IL2RB/BIN2/RAB5A/RHOH/RAP1A/CDC42SE1/ACTB/JMJD6/ACTG1/TRDC/CCL2	19
Mastdown	GO:0002791	regulation of peptide secretion	19/390	381/18866	0.000393554	0.0085188	0.00696918	PICK1/SERP1/HMGN3/ARF1/ENSA/CD38/ARF6/ANXA1/GLUL/GAPDH/SRGN/RAP1A/ADAM8/IDH2/CD74/PIM3/PTGER4/SLC25A5/CCL5	19
Mastdown	GO:1903039	downitive regulation of leukocyte cell-cell adhesion	19/390	235/18866	4.7127e-07	3.46252e-05	2.83267e-05	TNFRSF14/CDC42/IGFBP2/HLA-DPA1/HSPH1/ANXA1/LGALS1/RHOH/MAP3K8/ADAM8/DUSP10/CD74/NFKBID/CD83/CCL5/SELENOK/ICAM1/XCL1/CCL2	19
Mastdown	GO:0038061	NIK/NF-kappaB signaling	19/390	184/18866	9.52499e-09	2.08347e-06	1.70447e-06	ZC3H12A/PSMA4/PSMC4/PSMC5/PSMD8/PSMB4/PSMA1/PSMA2/PSMB8/BCL3/PSMB3/PSMB9/IL18R1/PDCD4/PSMB2/REL/BIRC3/NFKB2/NFKBIA	19
Macrophagesup	GO:0060326	cell chemotaxis	19/186	311/18866	2.6973e-10	1.97388e-07	1.37647e-07	S100A8/CXCL3/CXCL2/IL1B/CCL13/PLA2G7/LGALS3/CCL18/CXCL8/GPR183/HBEGF/VEGFA/JAML/TIAM1/LYST/S100A9/NR4A1/C5AR1/CXCL16	19
Bup	GO:0002683	negative regulation of immune system process	18/240	463/18866	2.85301e-05	0.00106583	0.000805166	RIPOR2/BANK1/PARP14/TRIM38/PTPRC/ATM/IFI16/PTPN6/ADAR/LYN/CD22/PTPN2/FCRL3/KLF13/TNF/ZFP36L1/CR1/TNFRSF13B	18
DCup	GO:0060537	muscle tissue development	18/208	409/18866	6.9455e-07	0.000599397	0.00047595	HNRNPU/SLC8A1/RBPJ/MEF2C/ZFAND5/RGS2/BTG2/KDM6B/DDX5/YY1/VEGFA/RIPOR2/CFLAR/PAK1/TGFBR2/AKAP13/DIPK2A/GPCPD1	18
ILC3up	GO:0045785	downitive regulation of cell adhesion	18/215	428/18866	2.14339e-06	0.000601399	0.000497867	IL7R/UTRN/ROCK1/IL23R/TNFRSF18/ATM/TNFSF13B/IQGAP1/PAK2/PNP/ZBTB1/PTPN22/IL4R/LIF/EGR3/ITGA4/BCL6/TNFSF11	18
Mastdown	GO:0019058	viral life cycle	18/390	341/18866	0.000282885	0.00628701	0.00514336	TNFRSF14/ZC3H12A/CDC42/PDE12/LGALS1/MVB12A/RAB1A/RAB5A/SIVA1/NFIA/RAN/CXCR4/CD74/HSPA1B/HSPA1A/CCL5/ICAM1/CCL2	18
Macrophagesup	GO:1903706	regulation of hemopoiesis	18/186	498/18866	2.26341e-06	0.000109087	7.6071e-05	FCGR2B/IL1B/NFKBIA/LGALS3/NFKBIZ/LILRB3/RIPK2/FGL2/NFKBID/CD83/STAT1/PTPRC/IRF1/EVI2B/TNF/NFE2L2/MITF/NR4A3	18
TCD4-CD8-up	GO:0002831	regulation of response to biotic stimulus	18/210	409/18866	7.99013e-07	9.70061e-05	7.6319e-05	FCER1G/PARP14/PAK2/RASGRP1/JAK1/KLRK1/SAMHD1/PLCG2/TRIM44/ADAR/RNF216/PRKDC/SFPQ/IRF1/TXK/IFI16/CD226/XIAP	18
uNKup	GO:0045785	downitive regulation of cell adhesion	18/128	428/18866	6.83e-10	1.51e-06	1.12e-06	TNF/IFNG/CD160/PREX1/APBB1IP/ITGB2/LCK/TNFSF14/CD74/CCL5/ETS1/UTRN/ITGA4/S100A10/ATM/HLA-DPB1/IL27RA/ROCK1	18
Bup	GO:0002831	regulation of response to biotic stimulus	17/240	409/18866	2.05999e-05	0.000850106	0.000642203	BIRC3/PARP14/TRIM38/SYK/IFI16/PTPN6/PAK2/JAK1/ADAR/EP300/RASGRP1/LYN/PTPN2/SFPQ/USP15/PTPN1/CR1	17
Bup	GO:0035303	regulation of dephosphorylation	17/240	209/18866	1.55323e-09	6.8905e-07	5.20535e-07	PLEK/PTPRC/BOD1L1/PPP1R14A/ROCK1/SWAP70/IQGAP1/WNK1/PPP1R10/RBM26/FCRL3/NCKAP1L/SLC39A10/TNF/PPP1R12A/SHOC2/HSP90B1	17
Bdown	GO:0001819	downitive regulation of cytokine production	17/127	447/18866	8.42996e-09	2.18505e-05	1.72415e-05	DDIT3/CCR7/GPSM3/DDT/PHB2/HLA-DPA1/CYBA/RGCC/CTNNB1/HSPA1B/SELENOK/HSPA1A/CCL3/CD83/FCER1G/XCL1/TYROBP	17
DCup	GO:2001233	regulation of apoptotic signaling pathway	17/208	413/18866	3.53244e-06	0.000937997	0.000744815	PTGS2/PAK2/PTPRC/NR4A2/LGALS3/PEA15/NFE2L2/SKIL/SFPQ/CFLAR/HERPUD1/CTSH/IVNS1ABP/SP100/TNFAIP3/STX4/IL1A	17
Mastdown	GO:0046034	ATP metabolic process	17/390	311/18866	0.000277192	0.00622707	0.00509433	NUDT2/COX6A1/ENPP3/PDE12/NDUFV2/COX8A/NUDT5/OGT/NDUFB5/GAPDH/TPI1/LDHA/CYCS/HSPA1B/PGK1/HSPA1A/DDIT4	17
Mastdown	GO:0007568	aging	17/390	319/18866	0.000371802	0.00817571	0.0066885	RWDD1/MAP2K1/SERP1/IGFBP2/PTGS2/B2M/CACYBP/ATM/PDCD4/CISD2/YPEL3/NFE2L2/LMNA/NFKB2/TYMS/ICAM1/BCL2A1	17
Macrophagesup	GO:0070372	regulation of ERK1 and ERK2 cascade	17/186	306/18866	1.02307e-08	2.20202e-06	1.53556e-06	FN1/MARCO/GPNMB/IL1B/GBP1/CCL13/CFLAR/CCL18/RIPK2/GPR183/NQO2/PTPRC/ATF3/CD44/TNF/TIAM1/C5AR1	17
Macrophagesup	GO:0051346	negative regulation of hydrolase activity	17/186	473/18866	4.72643e-06	0.000204058	0.000142298	TIMP1/CFLAR/BIRC3/LGALS3/CSTB/SERPING1/APOC1/PPP1R15A/RGS2/VEGFA/CAST/CD44/TNF/IQGAP1/SERPINA1/ROCK1/BOD1L1	17
Macrophagesup	GO:0052547	regulation of peptidase activity	17/186	466/18866	3.8778e-06	0.000173035	0.000120665	FN1/S100A8/TIMP1/CFLAR/BIRC3/CSTB/RIPK2/SERPING1/CLEC7A/VEGFA/CAST/CD44/TNF/S100A9/SERPINA1/ROCK1/HSPD1	17
Macrophagesup	GO:0016049	cell growth	17/186	490/18866	7.52291e-06	0.000280881	0.00019587	FN1/S100A8/ZEB2/FBP1/CDKN1A/SDCBP/BCL11A/RGS2/HBEGF/VEGFA/HSP90AB1/IQGAP1/HSP90AA1/TIAM1/AKAP13/S100A9/CXCL16	17
TCD4+up	GO:0045785	downitive regulation of cell adhesion	17/78	428/18866	1.4381e-12	3.53196e-09	2.63398e-09	IL7R/TNFRSF18/PAK2/PTPRC/IL2RA/ITGA4/APBB1IP/JAK1/ROCK1/GATA3/ETS1/CTLA4/RASGRP1/UTRN/DOCK8/TNF/ATM	17
DCup	GO:0042326	negative regulation of phosphorylation	16/208	484/18866	9.76607e-05	0.00583417	0.00463261	HNRNPU/SLC8A1/PAK2/PTPRC/RGS2/CDKN1A/C9orf72/ASH1L/EIF3A/CBL/NCOR1/FBP1/TNFAIP3/PARP14/TAOK3/PPP1R15B	16
DCup	GO:0048588	developmental cell growth	16/208	237/18866	8.88081e-09	3.06566e-05	2.43428e-05	ZEB2/GOLGA4/ITSN2/RGS2/YY1/VEGFA/C9orf72/ALCAM/RUFY3/RTN4/PAK1/SHTN1/TGFBR2/ITGA4/BCL11A/AKAP13	16
DCup	GO:0001667	ameboidal-type cell migration	16/208	481/18866	9.08679e-05	0.005738	0.00455625	PTGS2/ZEB2/EGR3/SLC8A1/MEF2C/ZFAND5/NFE2L2/VEGFA/RTN4/PAK1/TGFBR2/APPL1/ITGA4/CTSH/SP100/HBEGF	16
ILC3down	GO:0050727	regulation of inflammatory response	16/156	425/18866	4.94e-07	8.69e-05	6.86e-05	DDT/CCL3/GSTP1/TNFAIP3/TNFRSF1A/CTSC/PDCD4/CCL5/GPX4/CST7/TMSB4X/XCL1/IFNG/NFKBIA/IL2/IL17A	16
Mastup	GO:1903708	downitive regulation of hemopoiesis	16/379	204/18866	3.90696e-06	0.00779244	0.00689888	SOX4/N4BP2L2/ISG15/EGR3/LIF/PRKDC/CREB1/FOS/JUN/HAX1/AP3D1/ACIN1/SMAP1/SART1/BTN2A2/RIPK1	16
Macrophagesup	GO:0003012	muscle system process	16/186	467/18866	1.64438e-05	0.000489169	0.000341119	VIM/LMNA/IL1B/CFLAR/FLNA/TLN1/HMOX1/RGS2/ATP2B1/SLC8A1/AKAP9/TIAM1/AKAP13/CERT1/NR4A3/ROCK1	16
Macrophagesdown	GO:0050727	regulation of inflammatory response	16/143	425/18866	1.48769e-07	2.47142e-05	1.86156e-05	GSTP1/GRN/VAMP8/PYCARD/GPSM3/SIGLEC10/IGF1/CCL5/XCL1/DDT/HLA-DRB1/TNFRSF1A/FCER1G/CCL3/CD81/C3	16
Macrophagesdown	GO:0006909	phagocytosis	16/143	382/18866	3.44393e-08	1.01711e-05	7.66123e-06	CD14/TYROBP/AXL/CDC42SE1/PYCARD/TRDC/FCGR1A/ACTG1/CD300A/LRP1/MERTK/GAS6/CYBA/FCER1G/ITGAV/C3	16
TCD4-CD8-up	GO:0002683	negative regulation of immune system process	16/210	463/18866	6.51893e-05	0.00305272	0.00240171	PTPRC/FCER1G/PARP14/IL7R/ATM/KLRK1/LAX1/SAMHD1/RIPOR2/GBP1/TNF/ADAR/DGKZ/PRKDC/IRF1/IFI16	16
TCD4-CD8-up	GO:1903706	regulation of hemopoiesis	16/210	498/18866	0.00015148	0.00620689	0.00488323	PTPRC/TNRC6B/ETS1/IL7R/KMT2A/RASGRP1/TNF/ZNF683/EIF2AK2/IKZF3/HAX1/PRKDC/ACIN1/IRF1/NFATC2/DHX36	16
uNKup	GO:0042110	T cell activation	16/128	483/18866	1.78e-07	3.59e-05	2.67e-05	IFNG/CD160/PREX1/APBB1IP/LCK/BCL2/TNFSF14/CD74/CCL5/TIGIT/HLA-DPB1/ZNF683/IL27RA/LCP1/ZFP36L1/CD2	16
Bup	GO:0031503	protein-containing complex localization	15/240	291/18866	5.13183e-06	0.000293756	0.000221914	HNRNPU/MX1/UPF2/ATM/SMG1/PCM1/TRIP11/STX7/TPR/HNRNPA2B1/SFPQ/SRRM1/SRSF11/SETD2/SRSF4	15
Bup	GO:0032259	methylation	15/240	371/18866	8.65179e-05	0.00232615	0.00175727	ATRX/ARID4B/ASH1L/KMT2A/CTCF/ATF7IP/RTF1/PAX5/ZC3H13/PRDM2/NSD1/ARID4A/KMT2C/SETD2/PARP1	15
Bup	GO:0014706	striated muscle tissue development	15/240	389/18866	0.00014584	0.00345058	0.0026067	TTN/RIPOR2/ITGB1/HNRNPU/MEF2A/DDX5/AKAP13/DDX17/CHD7/EP300/CFLAR/YY1/PAX5/MTPN/ARID1A	15
Bdown	GO:0030099	myeloid cell differentiation	15/127	431/18866	2.13714e-07	6.53775e-05	5.15872e-05	CCR7/TESC/TMEM14C/CTNNB1/NFKBIA/HSPA1B/ZFP36/HSPA1A/JUN/CCL3/FOS/JUNB/FCER1G/TYROBP/HLA-DRB1	15
DCup	GO:0007159	leukocyte cell-cell adhesion	15/208	364/18866	1.32845e-05	0.00218372	0.00173398	EGR3/PAK2/OLR1/NFKBIZ/PTPRC/NFKBID/ROCK1/LGALS3/CD55/RIPOR2/PAK1/TGFBR2/ITGA4/ZMIZ1/IL1A	15
DCup	GO:0048545	response to steroid hormone	15/208	346/18866	7.27333e-06	0.00147691	0.00117274	HNRNPU/PTGS2/TXNIP/ATP2B1/DDX5/CDKN1A/FOSB/CFLAR/PAK1/TGFBR2/NR3C1/AKAP13/NCOR1/ZMIZ1/CYBB	15
DCup	GO:0043434	response to peptide hormone	15/208	447/18866	0.000137237	0.00728833	0.00578728	PTGS2/ATP2B1/OSBPL8/ZNF106/PTPRE/NR4A2/BTG2/ROCK1/NFE2L2/CFLAR/PAK1/VPS13C/APPL1/RAB31/CYBB	15
DCup	GO:0007015	actin filament organization	15/208	434/18866	9.92041e-05	0.00583417	0.00463261	CCDC88A/PAK2/TPM3/PLEK/ROCK1/PHACTR1/ACTR2/C9orf72/PSTPIP2/RUFY3/HAX1/PAK1/SHTN1/SH3KBP1/ARPC5	15
DCup	GO:0031346	downitive regulation of cell projection organization	15/208	394/18866	3.33661e-05	0.00426591	0.00338734	ZEB2/CCDC88A/GOLGA4/ITSN2/RGS2/NFE2L2/SKIL/VEGFA/ACTR2/RUFY3/RIPOR2/CFLAR/PAK1/SHTN1/TMEM30A	15
DCup	GO:0050867	downitive regulation of cell activation	15/208	421/18866	7.07222e-05	0.00522422	0.00414828	EGR3/PAK2/NFKBIZ/PTPRC/MEF2C/NFKBID/PLEK/CD55/CDKN1A/PAK1/TGFBR2/SH3KBP1/STX4/ZMIZ1/IL1A	15
DCdown	GO:0001819	downitive regulation of cytokine production	15/89	447/18866	2.53182e-09	3.78253e-07	2.60644e-07	TREM2/CYBA/CD74/HLA-DPA1/XCL1/IFNG/HSPA1B/HMGB2/C3/GAPDH/CD81/CD14/HSPA1A/CCL3/RGCC	15
DCdown	GO:0043312	neutrophil degranulation	15/89	487/18866	8.0403e-09	1.08681e-06	7.48887e-07	PPIA/CYBA/FTL/BRI3/CD68/HLA-B/GSTP1/COTL1/FTH1/HLA-C/HSPA1B/RETN/C3/CD14/HSPA1A	15
DCdown	GO:0002283	neutrophil activation involved in immune response	15/89	490/18866	8.72936e-09	1.08681e-06	7.48887e-07	PPIA/CYBA/FTL/BRI3/CD68/HLA-B/GSTP1/COTL1/FTH1/HLA-C/HSPA1B/RETN/C3/CD14/HSPA1A	15
DCdown	GO:0071346	cellular response to interferon-gamma	15/89	182/18866	6.67207e-15	1.49521e-11	1.03031e-11	FCGR1A/CCL5/HLA-B/HLA-DPA1/XCL1/HLA-C/IFNG/HLA-DQB1/GAPDH/HLA-DQA1/XCL2/CCL3/HLA-DRB1/CCL4/CCL3L1	15
ILC3up	GO:0032970	regulation of actin filament-based process	15/215	405/18866	6.66729e-05	0.00433809	0.00359128	ROCK1/AKAP9/SVIL/IQGAP1/BST2/PAK2/GSN/EPS8/JMY/PTGER4/WASF2/CD2AP/TMOD3/ADD1/CCDC88A	15
ILC3down	GO:0071356	cellular response to tumor necrosis factor	15/156	297/18866	2.61e-08	1.5e-05	1.18e-05	CCL3/GSTP1/CARD16/TNFAIP3/TNFRSF1A/CXCL8/HSPA1A/CCL5/TMSB4X/XCL1/XCL2/NFKBIA/ZFP36/CCL3L1/CCL4	15
ILC3down	GO:0060326	cell chemotaxis	15/156	311/18866	4.8e-08	1.53e-05	1.21e-05	CKLF/DDT/CCL3/GSTP1/CXCL8/CCL5/CORO1A/CXCR6/TMSB4X/XCL1/CSF1/HMGB2/XCL2/CCL3L1/CCL4	15
Mastdown	GO:0070663	regulation of leukocyte proliferation	15/390	240/18866	0.000149982	0.00382409	0.00312847	TNFRSF14/CTNNB1/CD38/ENPP3/IGFBP2/HLA-DPA1/ANXA1/CSF1/ATM/CD74/CCL5/SELENOK/GSTP1/TNFAIP3/XCL1	15
Mastdown	GO:0006986	response to unfolded protein	15/390	183/18866	6.44914e-06	0.00026022	0.000212884	SERP1/HSPH1/HSPA6/ERP44/NFE2L2/HERPUD1/DNAJA1/HSPE1/HSPA1B/LMNA/MANF/HSPA1A/HSPA5/DNAJB9/CCL2	15
Macrophagesup	GO:0051090	regulation of DNA-binding transcription factor activity	15/186	455/18866	4.72913e-05	0.00104638	0.000729684	S100A8/IL1B/CFLAR/FLNA/NFKBIA/RIPK2/HMOX1/NFKBID/TNFAIP3/ANXA4/VEGFA/TRIM25/LRRFIP1/TNF/S100A9	15
Macrophagesup	GO:1901214	regulation of neuron death	15/186	321/18866	7.20797e-07	5.27479e-05	3.67834e-05	SOD2/GPNMB/FCGR2B/REL/BTG2/NQO2/HMOX1/HSP90AB1/TNF/CTSZ/NR4A3/C5AR1/ROCK1/NR4A2/HSPD1	15
Macrophagesup	GO:0072593	reactive oxygen species metabolic process	15/186	288/18866	1.80752e-07	1.78749e-05	1.24649e-05	SOD2/IL1B/CFLAR/ACP5/CDKN1A/NCF2/CLEC7A/NQO2/HSP90AB1/NCF1/TNF/NFE2L2/HSP90AA1/P2RX7/HSPD1	15
Macrophagesdown	GO:0002683	negative regulation of immune system process	15/143	463/18866	2.43332e-06	0.000170205	0.000128205	TYROBP/GRN/AXL/TMEM176B/CD300A/MERTK/XCL1/A2M/DDT/HLA-DRB1/VSIR/FCER1G/VSIG4/CCL3/C1QC	15
Macrophagesdown	GO:0034612	response to tumor necrosis factor	15/143	320/18866	2.15892e-08	8.19773e-06	6.17484e-06	CD14/GSTP1/PYCARD/CCL4/CCL5/XCL1/GAS6/TNFSF12/XCL2/TNFRSF1A/CYBA/CCL3/HSPA1B/HSPA1A/CCL3L1	15
Macrophagesdown	GO:0070371	ERK1 and ERK2 cascade	15/143	325/18866	2.65179e-08	8.81057e-06	6.63645e-06	GSTP1/PYCARD/LRP1/IGF1/CCL4/CCL5/XCL1/GAS6/DDT/HLA-DRB1/XCL2/CSF1R/ITGAV/CCL3/CCL3L1	15
TCD4+up	GO:0042110	T cell activation	15/78	483/18866	1.06656e-09	8.73159e-07	6.51165e-07	IL7R/TNFRSF4/TNFRSF18/PAK2/PTPRC/RIPOR2/BCL11B/IL2RA/APBB1IP/GATA3/CTLA4/RASGRP1/DOCK8/TNFRSF1B/PRKDC	15
TCD4-CD8-up	GO:0007159	leukocyte cell-cell adhesion	15/210	364/18866	1.48858e-05	0.000995829	0.000783463	PTPRC/ETS1/ROCK1/IL7R/PAK2/CX3CR1/RASGRP1/ITGB1/KLRK1/ITGA4/LAX1/RIPOR2/TNF/STK10/IRF1	15
TCD4-CD8-up	GO:0045785	downitive regulation of cell adhesion	15/210	428/18866	9.46602e-05	0.00425063	0.00334416	PTPRC/UTRN/ETS1/ROCK1/IL7R/PAK2/ATM/RASGRP1/JAK1/IQGAP1/KLRK1/ITGA4/TNF/APBB1IP/SPOCK2	15
Bup	GO:0006403	RNA localization	14/240	236/18866	2.10505e-06	0.000146506	0.000110676	HNRNPU/UPF2/ATM/SMG1/RBM26/TPR/YY1/HNRNPA2B1/SFPQ/SRRM1/SRSF11/ZFP36L1/SETD2/SRSF4	14
Bup	GO:0010976	downitive regulation of neuron projection development	14/240	290/18866	2.21431e-05	0.000882987	0.000667043	GOLGA4/CPNE5/ZEB2/SETX/ITSN2/IQGAP1/MACF1/ZMYND8/NIN/EP300/CFLAR/LYN/PLXNC1/ACTR2	14
Bdown	GO:0043312	neutrophil degranulation	14/127	487/18866	5.22148e-06	0.000368301	0.000290615	SDCBP/SYNGR1/FTL/CYBA/CD63/YPEL5/ATP6V0C/HSPA1B/HSPA1A/COTL1/GSTP1/FTH1/FCER1G/TYROBP	14
cNKup	GO:0032259	methylation	14/179	371/18866	1.27487e-05	0.000902871	0.000785225	ATRX/ASH1L/PRMT2/ARID4B/MPHOSPH8/KMT2E/LARP7/RTF1/NSD1/SETD2/DNMT1/ZC3H13/CMTR2/PRDM2	14
DCup	GO:0070482	response to oxygen levels	14/208	396/18866	0.00013395	0.00728833	0.00578728	PTGS2/SLC8A1/RBPJ/NR4A2/MALAT1/CDKN1A/NFE2L2/ITPR2/VEGFA/CFLAR/CBL/PAK1/TGFBR2/CYBB	14
DCup	GO:0048638	regulation of developmental growth	14/208	353/18866	3.93982e-05	0.00441311	0.00350422	RBPJ/MEF2C/GOLGA4/ITSN2/RGS2/YY1/CDKN1A/VEGFA/RUFY3/RTN4/PAK1/SHTN1/TGFBR2/BCL11A	14
DCdown	GO:1903706	regulation of hemopoiesis	14/89	498/18866	8.287e-08	6.40385e-06	4.41271e-06	TREM2/PSME2/PSMB8/VSIR/HLA-B/CD74/ZFP36/IFNG/HSPA1B/HMGB2/HSPA1A/CCL3/HLA-DRB1/C1QC	14
DCdown	GO:0006959	humoral immune response	14/89	377/18866	2.50057e-09	3.78253e-07	2.60644e-07	TREM2/TRDC/CXCL2/IFNG/HLA-DQB1/C3/GAPDH/CD81/RGCC/C1QA/HLA-DRB1/C1QC/C1QB/GNLY	14
DCdown	GO:0019882	antigen processing and presentation	14/89	232/18866	4.11987e-12	3.07754e-09	2.12065e-09	TREM2/PSME2/PSMB8/FCGR1A/CYBA/CD68/HLA-B/CD74/LGMN/HLA-DPA1/HLA-C/HLA-DQB1/HLA-DQA1/HLA-DRB1	14
ILC3up	GO:0032535	regulation of cellular component size	14/215	383/18866	0.000134022	0.00663605	0.00549365	IL7R/RTN4/SVIL/GOLGA4/GSN/EPS8/JMY/TMEM123/WASF2/HP1BP3/TMOD3/MACF1/HSP90AB1/ADD1	14
ILC3down	GO:0050870	downitive regulation of T cell activation	14/156	214/18866	2.94e-09	8.43e-06	6.66e-06	TESPA1/ICOS/LCK/CD83/IGFBP2/CCL5/CORO1A/LGALS1/SOX4/XCL1/RHOH/IFNG/CD3E/IL2	14
Mastup	GO:0043484	regulation of RNA splicing	14/379	156/18866	3.30447e-06	0.00779244	0.00689888	AHNAK2/QKI/AHNAK/SON/SETX/CDK12/CWC22/RBMXL1/CELF2/SLC38A2/SRPK2/PTBP3/CELF1/SRSF5	14
Macrophagesup	GO:0006909	phagocytosis	14/186	382/18866	2.71384e-05	0.000709283	0.000494613	MARCO/FCGR2B/FCN1/IL1B/SLC11A1/NCF2/CLEC7A/PTPRC/FGR/HSP90AB1/TNF/HSP90AA1/LYST/P2RX7	14
Macrophagesup	GO:0051235	maintenance of location	14/186	324/18866	4.25542e-06	0.000187598	0.00013082	S100A8/IL1B/FLNA/NFKBIA/SRGN/CCDC88A/PTPRC/SLC8A1/AKAP9/TNF/FTH1/ERO1A/S100A9/P2RX7	14
TCD4-CD8-up	GO:0040029	regulation of gene expression, epigenetic	14/210	209/18866	9.63071e-08	1.4901e-05	1.17232e-05	XIST/DEK/SMCHD1/MPHOSPH8/HNRNPU/ARID4B/DDX21/SUZ12/DNMT1/ARID1B/UBR2/IFI16/ARID1A/YTHDC1	14
TCD4-CD8-up	GO:0006338	chromatin remodeling	14/210	218/18866	1.62196e-07	2.21533e-05	1.7429e-05	SMCHD1/KDM5A/ATRX/MPHOSPH8/RESF1/ZBTB7A/BPTF/DNMT1/BAZ1A/TPR/ARID1B/SATB1/SMARCC1/ARID1A	14
Bup	GO:2001252	downitive regulation of chromosome organization	13/240	182/18866	6.15019e-07	5.89919e-05	4.45648e-05	ATRX/HNRNPU/ATM/KMT2A/RESF1/ATF7IP/PPP1R10/HNRNPD/TPR/RTF1/HNRNPA2B1/SFPQ/NIPBL	13
Bup	GO:0051235	maintenance of location	13/240	324/18866	0.000275306	0.00568307	0.00429321	PTPRC/HNRNPU/AKAP9/SP100/VPS13C/PTPN6/CHD7/LYN/PTPN2/OSBPL8/TNF/HSP90B1/UVRAG	13
Bup	GO:0051236	establishment of RNA localization	13/240	203/18866	2.10532e-06	0.000146506	0.000110676	HNRNPU/UPF2/ATM/SMG1/RBM26/TPR/HNRNPA2B1/SFPQ/SRRM1/SRSF11/ZFP36L1/SETD2/SRSF4	13
Bup	GO:0032868	response to insulin	13/240	283/18866	7.2308e-05	0.00201753	0.00152412	ATP2B1/VPS13C/PRKCB/CFLAR/LYN/PTPN2/OSBPL8/PHIP/PTPN1/ZNF106/ZFP36L1/PARP1/SRSF4	13
Bup	GO:0071383	cellular response to steroid hormone stimulus	13/240	206/18866	2.47787e-06	0.00015784	0.000119239	HNRNPU/ATP2B1/NCOR1/DDX5/AKAP13/DDX17/ZBTB7A/EP300/CFLAR/ZFP36L1/ARID1A/PARP1/LBH	13
Bdown	GO:0071356	cellular response to tumor necrosis factor	13/127	297/18866	1.07409e-07	6.53775e-05	5.15872e-05	CYBA/ZFP36L2/CCL5/NFKBIA/HSPA1B/ZFP36/HSPA1A/CCL3/GSTP1/XCL1/XCL2/TNFSF9/CCL4	13
Bdown	GO:0034612	response to tumor necrosis factor	13/127	320/18866	2.53547e-07	6.53775e-05	5.15872e-05	CYBA/ZFP36L2/CCL5/NFKBIA/HSPA1B/ZFP36/HSPA1A/CCL3/GSTP1/XCL1/XCL2/TNFSF9/CCL4	13
Bdown	GO:0006979	response to oxidative stress	13/127	458/18866	1.32292e-05	0.000684452	0.000540079	AREG/CCR7/RHOB/CYCS/CYBA/CTNNB1/HSPA1B/SELENOK/DUSP1/HSPA1A/JUN/GSTP1/FOS	13
Bdown	GO:0060326	cell chemotaxis	13/127	311/18866	1.82796e-07	6.53775e-05	5.15872e-05	CCR7/GPSM3/DDT/NR4A1/CCL5/DUSP1/CCL3/GSTP1/FCER1G/XCL1/CXCR4/XCL2/CCL4	13
Bdown	GO:0070371	ERK1 and ERK2 cascade	13/127	325/18866	3.02673e-07	6.53775e-05	5.15872e-05	CCR7/DDT/PHB2/ZFP36L2/CCL5/DUSP1/JUN/CCL3/GSTP1/XCL1/HLA-DRB1/XCL2/CCL4	13
Bdown	GO:0002696	downitive regulation of leukocyte activation	13/127	406/18866	3.62594e-06	0.000335659	0.000264857	CCR7/HLA-DPA1/TRBC2/CCL5/SELENOK/RHOH/CCL3/TRDC/CD83/FCER1G/XCL1/TYROBP/TNFSF9	13
cNKup	GO:2001252	downitive regulation of chromosome organization	13/179	182/18866	2.01636e-08	9.28196e-06	8.0725e-06	ATRX/ATM/NIPBL/MPHOSPH8/KMT2E/HNRNPU/RTF1/TERF1/RESF1/DNMT1/ANAPC5/TPR/RAD21	13
cNKup	GO:0034340	response to type I interferon	13/179	99/18866	9.90735e-12	2.73641e-08	2.37985e-08	IFITM3/XAF1/SP100/MX1/ISG15/JAK1/STAT1/ADAR/SETD2/IFI35/IFITM2/IFI6/OAS1	13
DCup	GO:0060560	developmental growth involved in morphogenesis	13/208	236/18866	2.29038e-06	0.000718764	0.000570733	ZEB2/GOLGA4/ITSN2/VEGFA/C9orf72/ALCAM/RUFY3/RTN4/PAK1/SHTN1/TGFBR2/ITGA4/BCL11A	13
DCdown	GO:0002449	lymphocyte mediated immunity	13/89	366/18866	1.65839e-08	1.85822e-06	1.28045e-06	PRF1/HLA-B/CD74/TRDC/XCL1/HLA-DQB1/C3/CD81/GZMB/C1QA/HLA-DRB1/C1QC/C1QB	13
ILC3up	GO:0070661	leukocyte proliferation	13/215	313/18866	6.55016e-05	0.00433809	0.00359128	IL7R/KIT/IL23R/AHR/ATM/TNFSF13B/BST2/PURA/PNP/PTPN22/TNFRSF4/BCL6/TNFSF11	13
ILC3down	GO:0001819	downitive regulation of cytokine production	13/156	447/18866	9e-05	0.00344317	0.00272114	DDT/CCL3/CD83/HSPA1A/GAPDH/XCL1/IFNG/HMGB2/RGCC/CD3E/CSF2/IL2/IL17A	13
Mastdown	GO:0061418	regulation of transcription from RNA polymerase II promoter in response to hypoxia	13/390	77/18866	5.72964e-09	1.58749e-06	1.29872e-06	PSMA4/PSMC4/PSMC5/PSMD8/PSMB4/PSMA1/PSMA2/HIGD1A/PSMB8/PSMB3/PSMB9/PSMB2/NFE2L2	13
Macrophagesup	GO:0000302	response to reactive oxygen species	13/186	235/18866	6.20794e-07	4.63569e-05	3.23266e-05	SOD2/CFLAR/KDM6B/HMOX1/PSAP/TNFAIP3/STAT1/SLC8A1/NCF1/TNF/NFE2L2/NR4A3/HSPD1	13
Macrophagesdown	GO:0006959	humoral immune response	13/143	377/18866	6.06391e-06	0.000318057	0.000239573	GAPDH/TRDC/RNASE6/A2M/HMGN2/HLA-DRB1/VSIG4/CD81/C1QA/C1QC/C1QB/C3/GNLY	13
TCD4-CD8-up	GO:0045069	regulation of viral genome replication	13/210	100/18866	8.42841e-11	9.20945e-08	7.24548e-08	IFITM3/MPHOSPH8/MX1/ZC3HAV1/RESF1/BCL2/TNF/EIF2AK2/ADAR/OAS1/IFI16/NUCKS1/IFITM2	13
Bup	GO:0045069	regulation of viral genome replication	12/240	100/18866	5.33652e-09	2.10437e-06	1.58972e-06	TRIM38/MX1/PABPC1/IFI16/DDX5/RESF1/ZC3HAV1/ADAR/ISG15/SRPK2/OAS1/TNF	12
Bup	GO:0050853	B cell receptor signaling pathway	12/240	135/18866	1.58761e-07	2.01229e-05	1.52016e-05	IGLC3/PTPRC/SYK/PRKCB/PTPN6/MS4A1/LYN/CD22/FCRL3/PAX5/NCKAP1L/SLC39A10	12
Bdown	GO:0002683	negative regulation of immune system process	12/127	463/18866	6.94696e-05	0.00222303	0.00175412	DDT/CST7/CTNNB1/NFKBIA/DUSP1/ZFP36/CCL3/TSC22D3/FCER1G/XCL1/TYROBP/HLA-DRB1	12
Bdown	GO:0050727	regulation of inflammatory response	12/127	425/18866	3.04351e-05	0.00129324	0.00102045	CCR7/GPSM3/DDT/METRNL/CST7/CCL5/NFKBIA/CCL3/GSTP1/FCER1G/XCL1/HLA-DRB1	12
Bdown	GO:0051090	regulation of DNA-binding transcription factor activity	12/127	455/18866	5.88221e-05	0.00203289	0.00160409	DDIT3/PHB2/UBC/RGCC/CTNNB1/NFKBIA/HSPA1B/HSPA1A/JUN/UBB/FOS/XCL1	12
Bdown	GO:0006816	calcium ion transport	12/127	426/18866	3.11403e-05	0.00130186	0.00102726	DDIT3/CCR7/PHB2/SMDT1/CYBA/CCL5/CTNNB1/SELENOK/CCL3/XCL1/CXCR4/CCL4	12
cNKup	GO:0031503	protein-containing complex localization	12/179	291/18866	2.27261e-05	0.00139488	0.00121312	MX1/SRRM1/ATM/SRSF11/HNRNPU/TERF1/TRIP11/DDX39B/SETD2/FYTTD1/PCM1/TPR	12
DCup	GO:0043484	regulation of RNA splicing	12/208	156/18866	1.64421e-07	0.000189194	0.000150229	HNRNPU/AHNAK/SLC38A2/MBNL1/QKI/SON/RBM25/DDX5/FUS/CELF2/NCL/PTBP3	12
DCdown	GO:0097529	myeloid leukocyte migration	12/89	222/18866	5.60059e-10	1.56887e-07	1.08106e-07	TREM2/CCL5/CD74/LGMN/XCL1/CXCL2/DUSP1/CD81/XCL2/CCL3/CCL4/CCL3L1	12
ILC3up	GO:0050792	regulation of viral process	12/215	217/18866	7.6176e-06	0.000986479	0.000816656	IFITM3/IFITM2/STAT1/BST2/GSN/ZC3HAV1/EP300/DDX3X/PABPC1/MDFIC/RSF1/SRPK1	12
ILC3down	GO:0032956	regulation of actin cytoskeleton organization	12/156	360/18866	4.65e-05	0.00226251	0.00178806	BRK1/CAPG/EVL/CORO1A/ARHGDIB/SH3BP1/TMSB4X/RHOH/PFN1/COTL1/RGCC/STMN1	12
Macrophagesdown	GO:0070663	regulation of leukocyte proliferation	12/143	240/18866	2.98176e-07	4.66206e-05	3.51164e-05	TYROBP/GSTP1/PYCARD/CD300A/IGF1/CCL5/XCL1/HLA-DRB1/VSIR/VSIG4/CSF1R/CD81	12
Macrophagesdown	GO:0052547	regulation of peptidase activity	12/143	466/18866	0.000228922	0.00440924	0.00332121	GRN/PYCARD/PTTG1/GAPDH/LRP1/RCN3/NAIP/GAS6/A2M/VSIR/BIN1/C3	12
Macrophagesdown	GO:0002685	regulation of leukocyte migration	12/143	212/18866	7.76226e-08	1.71934e-05	1.29507e-05	PYCARD/GPSM3/CD300A/CCL4/CCL5/XCL1/GAS6/DDT/XCL2/CSF1R/CCL3/CD81	12
Macrophagesdown	GO:0032956	regulation of actin cytoskeleton organization	12/143	360/18866	1.96191e-05	0.000704696	0.000530804	PYCARD/CFL1/ACTG1/LRP1/GMFG/COTL1/ARHGDIB/CSF1R/PFN1/STMN1/BIN1/FSCN1	12
TCD4-CD8-up	GO:0050852	T cell receptor signaling pathway	12/210	206/18866	3.51273e-06	0.000328992	0.000258832	HLA-DRB5/PTPRC/CD3D/CD3G/PAK2/PLCG2/FYB1/GBP1/HLA-DQA2/DGKZ/TXK/CD226	12
TCD4-CD8-up	GO:0048511	rhythmic process	12/210	305/18866	0.000166243	0.00651333	0.00512433	MYCBP2/KDM5A/ETS1/HNRNPU/KMT2A/HSPA5/SETX/RORA/UBE3A/PRKDC/SFPQ/NCOR1	12
uNKup	GO:0001819	downitive regulation of cytokine production	12/128	447/18866	5.36e-05	0.0026251	0.0019479	TNF/IFNG/CD160/LTB/CYBA/CD74/TIGIT/MBP/TXK/HLA-DPB1/IL27RA/CD2	12
uNKup	GO:0034341	response to interferon-gamma	12/128	202/18866	1.31e-08	6.6e-06	4.9e-06	IFITM2/IFITM3/IFNG/IFITM1/BST2/HSP90AB1/CCL5/TXK/HLA-DRB5/HLA-DPB1/VIM/SP100	12
uNKup	GO:0060249	anatomical structure homeostasis	12/128	469/18866	8.47e-05	0.00302195	0.00224238	HSP90AA1/HNRNPU/BCL2/ATRX/HSP90AB1/PPP1R10/MBP/ANKRD11/HNRNPA2B1/ATM/SP100/GNAS	12
uNKdown	GO:0043312	neutrophil degranulation	12/85	487/18866	1.82121e-06	0.00212436	0.00182448	YPEL5/CD63/ITGAX/LYZ/B4GALT1/SYNGR1/CYSTM1/TYROBP/FCER1G/CD59/GSTP1/COTL1	12
uNKdown	GO:0002283	neutrophil activation involved in immune response	12/85	490/18866	1.94094e-06	0.00212436	0.00182448	YPEL5/CD63/ITGAX/LYZ/B4GALT1/SYNGR1/CYSTM1/TYROBP/FCER1G/CD59/GSTP1/COTL1	12
Bup	GO:0040029	regulation of gene expression, epigenetic	11/240	209/18866	7.85852e-05	0.00214538	0.0016207	XIST/SMCHD1/HNRNPU/ARID1B/ARID4B/IFI16/CTCF/EP300/DEK/ARID4A/ARID1A	11
Bup	GO:0034340	response to type I interferon	11/240	99/18866	5.28938e-08	9.386e-06	7.09055e-06	SP100/MX1/XAF1/PTPN6/JAK1/ADAR/ISG15/PTPN2/OAS1/PTPN1/SETD2	11
Bup	GO:2001020	regulation of response to DNA damage stimulus	11/240	226/18866	0.000157011	0.00364203	0.00275133	SMCHD1/ATM/FUS/SMG1/DDX5/GTF2I/PPP1R10/DEK/SETD2/PARP1/ACTR2	11
Bdown	GO:0002685	regulation of leukocyte migration	11/127	212/18866	1.98189e-07	6.53775e-05	5.15872e-05	CCR7/GPSM3/DDT/CCL5/SELENOK/DUSP1/RHOH/CCL3/XCL1/XCL2/CCL4	11
cNKup	GO:0040029	regulation of gene expression, epigenetic	11/179	209/18866	5.17591e-06	0.000465935	0.000405222	SMCHD1/XIST/DEK/ARID4B/IFI16/MPHOSPH8/ARID1A/HNRNPU/DNMT1/ARID1B/UBR2	11
cNKup	GO:0048525	negative regulation of viral process	11/179	104/18866	4.27919e-09	2.36382e-06	2.05581e-06	IFITM3/MX1/ISG15/IFI16/NUCKS1/STAT1/MPHOSPH8/RESF1/HDAC1/IFITM2/OAS1	11
cNKdown	GO:0001819	downitive regulation of cytokine production	11/72	447/18866	9.61598e-07	5.09097e-05	3.68155e-05	LY9/GAPDH/TIGIT/XCL1/CD74/IFNG/PAEP/CD3E/CCL3/HSPA1A/HSPA1B	11
DCdown	GO:0070372	regulation of ERK1 and ERK2 cascade	11/89	306/18866	2.02789e-07	1.08667e-05	7.48791e-06	TREM2/CCL5/CD74/GSTP1/XCL1/DUSP1/XCL2/CCL3/HLA-DRB1/CCL4/CCL3L1	11
ILC3down	GO:0001906	cell killing	11/156	172/18866	1.95e-07	3.99e-05	3.16e-05	CTSC/PRF1/CORO1A/GAPDH/HMGN2/XCL1/IFNG/TUBB/NCR3/GZMB/GNLY	11
ILC3down	GO:0051258	protein polymerization	11/156	300/18866	4.13e-05	0.0020661	0.00163284	BRK1/CAPG/EVL/HSPA1A/CORO1A/GPX4/UBE2C/TMSB4X/PFN1/COTL1/STMN1	11
ILC3down	GO:0097530	granulocyte migration	11/156	150/18866	4.81e-08	1.53e-05	1.21e-05	CKLF/CCL3/CXCL8/CCL5/XCL1/RHOH/CSF1/XCL2/IL17A/CCL3L1/CCL4	11
ILC3down	GO:0071222	cellular response to lipopolysaccharide	11/156	208/18866	1.29e-06	0.000148598	0.000117437	CCL3/GSTP1/CARD16/TNFAIP3/CXCL8/PDCD4/CCL5/HMGB2/NFKBIA/CSF2/ZFP36	11
Mastdown	GO:0006521	regulation of cellular amino acid metabolic process	11/390	63/18866	6.01298e-08	7.66353e-06	6.26949e-06	PSMA4/PSMC4/PSMC5/PSMD8/PSMB4/PSMA1/PSMA2/PSMB8/PSMB3/PSMB9/PSMB2	11
Macrophagesup	GO:0001906	cell killing	11/186	172/18866	1.13164e-06	7.13907e-05	4.97838e-05	FCGR2B/CD55/CCL13/SLAMF7/CLEC7A/PTPRC/HSP90AB1/CD1E/LYZ/LYST/P2RX7	11
Macrophagesup	GO:0009895	negative regulation of catabolic process	11/186	323/18866	0.00037476	0.00455564	0.00317684	TIMP1/IL1B/FBP1/FLNA/SLC11A1/SDCBP/APOC1/HMOX1/HSP90AB1/TNF/ROCK1	11
Macrophagesup	GO:0046916	cellular transition metal ion homeostasis	11/186	116/18866	2.03533e-08	3.72363e-06	2.59665e-06	MT2A/MT1G/MT1X/S100A8/SLC40A1/MT1E/SLC11A1/HMOX1/SLC31A2/FTH1/S100A9	11
Macrophagesup	GO:0071496	cellular response to external stimulus	11/186	326/18866	0.00040511	0.00482833	0.003367	IL1B/CDKN1A/GLUL/HMOX1/ATP2B1/PTPRC/ATF3/IRF1/NFE2L2/P2RX7/NR4A2	11
Macrophagesdown	GO:1903555	regulation of tumor necrosis factor superfamily cytokine production	11/143	113/18866	9.67016e-10	6.42582e-07	4.84017e-07	CD14/GSTP1/AXL/PYCARD/IGF1/GAS6/DDT/VSIR/CYBA/FCER1G/CCL3	11
Macrophagesdown	GO:0032680	regulation of tumor necrosis factor production	11/143	110/18866	7.22978e-10	6.42582e-07	4.84017e-07	CD14/GSTP1/AXL/PYCARD/IGF1/GAS6/DDT/VSIR/CYBA/FCER1G/CCL3	11
TCD4+up	GO:0051052	regulation of DNA metabolic process	11/78	365/18866	2.98574e-07	7.33298e-05	5.46862e-05	IL7R/PTPRC/ATRX/SMCHD1/KMT2A/GATA3/HNRNPU/MPHOSPH8/FUS/PRKDC/ATM	11
TCD4-CD8-down	GO:0001819	downitive regulation of cytokine production	11/68	447/18866	5.31102e-07	2.82959e-05	2.04987e-05	TYROBP/CD74/HLA-DPA1/TIGIT/PAEP/SELENOK/XCL1/IFNG/CCL3/HSPA1A/HSPA1B	11
TCD4-CD8-down	GO:0002683	negative regulation of immune system process	11/68	463/18866	7.50832e-07	3.78973e-05	2.74543e-05	TYROBP/CD74/TSC22D3/TIGIT/CST7/XCL1/DUSP1/NFKBIA/CCL3/ZFP36/HLA-DRB1	11
TCD8+down	GO:0071356	cellular response to tumor necrosis factor	11/65	297/18866	5.14839e-09	9.08176e-06	6.60078e-06	NFKBIA/CCL5/ZFP36/CCL4/XCL2/HSPA1B/TNFAIP3/XCL1/HSPA1A/TNFSF9/CCL3L1	11
uNKup	GO:0042493	response to drug	11/128	397/18866	8.4e-05	0.00302195	0.00224238	LCK/TXNIP/BCL2/CYBA/HSPA5/HSP90AB1/S100A10/KMT2A/PPP1R12A/GNAS/CD69	11
uNKup	GO:0019079	viral genome replication	11/128	127/18866	1.04e-09	1.51e-06	1.12e-06	IFITM2/TNF/IFITM3/DDX5/IFITM1/BCL2/BST2/RESF1/CCL5/MPHOSPH8/DEK	11
Bup	GO:0035264	multicellular organism growth	10/240	150/18866	2.27185e-05	0.000895864	0.000676771	ATRX/PLAC8/ATM/ANKRD11/CHD7/EP300/ADD1/NIPBL/ZFP36L1/NOTCH2	10
Bup	GO:0019827	stem cell population maintenance	10/240	162/18866	4.39603e-05	0.00151471	0.00114427	PCM1/TUT4/RTF1/NIPBL/ZC3H13/NCOA3/SOX4/ARID1A/NOTCH2/LBH	10
Bup	GO:0046578	regulation of Ras protein signal transduction	10/240	194/18866	0.000196418	0.00444005	0.00335418	RIPOR2/RALGPS2/ITGB1/AKAP13/IQSEC1/RASGRP1/LYN/CYTH1/SHOC2/NOTCH2	10
cNKup	GO:0051236	establishment of RNA localization	10/179	203/18866	2.48301e-05	0.00142877	0.0012426	SRRM1/ATM/SRSF11/HNRNPU/TERF1/DDX39B/SETD2/QKI/FYTTD1/TPR	10
cNKdown	GO:0002683	negative regulation of immune system process	10/72	463/18866	9.88678e-06	0.00035922	0.00025977	TSC22D3/TIGIT/XCL1/CST7/CD74/NFKBIA/ZFP36/CCL3/HLA-DRB1/DUSP1	10
cNKdown	GO:0071346	cellular response to interferon-gamma	10/72	182/18866	1.74153e-09	1.54065e-06	1.11412e-06	GAPDH/XCL2/XCL1/HLA-DRA/IFNG/CCL5/CCL3/HLA-DRB1/CCL4/CCL3L1	10
cNKdown	GO:0045637	regulation of myeloid cell differentiation	10/72	263/18866	5.86201e-08	8.34525e-06	6.03488e-06	CD74/IFNG/NFKBIA/FOS/ZFP36/CCL3/JUN/HLA-DRB1/HSPA1A/HSPA1B	10
DCup	GO:0050852	T cell receptor signaling pathway	10/208	206/18866	9.97149e-05	0.00583417	0.00463261	HLA-DQA2/HLA-DRB5/PAK2/NFKBIZ/PTPRC/NFKBID/LGALS3/HLA-DQB2/PAK1/FYB1	10
DCdown	GO:0031349	downitive regulation of defense response	10/89	385/18866	1.35161e-05	0.000403861	0.00027829	TREM2/PSME2/PSMB8/CYBA/CCL5/IFNG/HMGB2/C3/CD81/CCL3	10
ILC3down	GO:0070663	regulation of leukocyte proliferation	10/156	240/18866	3.19e-05	0.00167023	0.00131998	GSTP1/TNFAIP3/IGFBP2/CCL5/CORO1A/IKZF3/XCL1/CSF1/CD3E/IL2	10
ILC3down	GO:0097191	extrinsic apoptotic signaling pathway	10/156	230/18866	2.21e-05	0.00131245	0.00103723	ITM2C/GSTP1/TNFAIP3/TNFRSF1A/HSPA1A/FASLG/IFNG/HMGB2/CSF2/IL2	10
Mastdown	GO:0008637	apoptotic mitochondrial changes	10/390	125/18866	0.000273145	0.00620322	0.00507482	HIGD1A/YWHAE/PARL/YWHAQ/BLOC1S2/SLC25A5/LMNA/HSPA1A/GZMB/PLAUR	10
Macrophagesdown	GO:0070997	neuron death	10/143	360/18866	0.000427229	0.00723296	0.00544813	TYROBP/GRN/AXL/PPT1/GAPDH/LRP1/NAIP/CCL5/CCL3/C1QA	10
Macrophagesdown	GO:0097191	extrinsic apoptotic signaling pathway	10/143	230/18866	1.03557e-05	0.000451237	0.000339889	GSTP1/PYCARD/ITGA6/IGF1/GABARAP/TNFSF12/TNFRSF1A/ITGAV/HSPA1B/HSPA1A	10
Macrophagesdown	GO:0048002	antigen processing and presentation of peptide antigen	10/143	194/18866	2.29087e-06	0.000164571	0.000123961	HLA-C/VAMP8/PYCARD/FCGR1A/AP2S1/AP1B1/HLA-DRB1/CYBA/FCER1G/ITGAV	10
Macrophagesdown	GO:0031099	regeneration	10/143	201/18866	3.14813e-06	0.000204091	0.000153729	GSTP1/GRN/AXL/LRP1/IGF1/TYMS/NINJ1/GAS6/CCND1/CD81	10
Macrophagesdown	GO:0031589	cell-substrate adhesion	10/143	359/18866	0.000418026	0.00715685	0.00539081	CD63/AXL/ITGA6/ACTG1/LRP1/LYVE1/MERTK/NINJ1/GAS6/ITGAV	10
TCD4+down	GO:0071356	cellular response to tumor necrosis factor	10/56	297/18866	1.5098e-08	2.86262e-05	1.89958e-05	TMSB4X/CIB1/XCL2/CCL4/NFKBIA/ZFP36/TNFAIP3/HSPA1A/HSPA1B/CCL5	10
TCD4+down	GO:0034612	response to tumor necrosis factor	10/56	320/18866	3.05714e-08	2.86262e-05	1.89958e-05	TMSB4X/CIB1/XCL2/CCL4/NFKBIA/ZFP36/TNFAIP3/HSPA1A/HSPA1B/CCL5	10
TCD4-CD8-up	GO:0010212	response to ionizing radiation	10/210	144/18866	4.9496e-06	0.000438508	0.000344993	PTPRC/ATM/BCL2/HSPA5/NIPBL/NABP1/PRKDC/USP28/IFI16/NUCKS1	10
TCD4-CD8-down	GO:0045637	regulation of myeloid cell differentiation	10/68	263/18866	3.33792e-08	4.57295e-06	3.31282e-06	TYROBP/CD74/JUN/NFKBIA/IFNG/CCL3/ZFP36/HLA-DRB1/HSPA1A/HSPA1B	10
TCD4-CD8-down	GO:0043547	downitive regulation of GTPase activity	10/68	406/18866	1.82248e-06	6.24199e-05	4.52194e-05	ARHGDIB/RGS2/RGS1/JUN/CCL5/XCL1/CCL3/CCL4/XCL2/CCL3L1	10
TCD4-CD8-down	GO:0071346	cellular response to interferon-gamma	10/68	182/18866	9.76252e-10	1.00157e-06	7.25575e-07	HLA-DRA/HLA-DPA1/CCL5/XCL1/IFNG/CCL3/CCL4/HLA-DRB1/XCL2/CCL3L1	10
TCD8+down	GO:0043312	neutrophil degranulation	10/65	487/18866	6.00792e-06	0.000447408	0.000325184	FTH1/FTL/YPEL5/COTL1/HSPA6/HSPA1B/HSPA1A/TYROBP/ITGAX/FCER1G	10
TCD8+down	GO:0002283	neutrophil activation involved in immune response	10/65	490/18866	6.34082e-06	0.000447408	0.000325184	FTH1/FTL/YPEL5/COTL1/HSPA6/HSPA1B/HSPA1A/TYROBP/ITGAX/FCER1G	10
TCD8+down	GO:0042110	T cell activation	10/65	483/18866	5.58771e-06	0.000447408	0.000325184	IGFBP2/IFNG/JMJD6/CCL5/CD7/XCL1/ZNF683/HLA-DRB1/TNFSF9/FCER1G	10
TCD8+down	GO:0030099	myeloid cell differentiation	10/65	431/18866	2.03326e-06	0.0002495	0.000181341	LYAR/NFKBIA/IFNG/JMJD6/ZFP36/HSPA1B/HSPA1A/HLA-DRB1/TYROBP/FCER1G	10
uNKup	GO:0043484	regulation of RNA splicing	10/128	156/18866	1.1e-07	2.56e-05	1.9e-05	SON/DDX5/HNRNPU/AHNAK/FUS/NCL/MBNL1/SLC38A2/HNRNPA2B1/TRA2B	10
uNKup	GO:2001252	downitive regulation of chromosome organization	10/128	182/18866	4.63e-07	7.36e-05	5.46e-05	HNRNPU/ATRX/RESF1/PPP1R10/HNRNPA2B1/TPR/ATM/MPHOSPH8/KMT2A/SFPQ	10
uNKup	GO:0070997	neuron death	10/128	360/18866	0.000174488	0.00450836	0.00334534	TNF/IFNG/ITGB2/JUN/BCL2/HSPA5/HSP90AB1/CCL5/ATM/ROCK1	10
uNKup	GO:0045069	regulation of viral genome replication	10/128	100/18866	1.5e-09	1.51e-06	1.12e-06	IFITM2/TNF/IFITM3/DDX5/IFITM1/BCL2/BST2/RESF1/CCL5/MPHOSPH8	10
uNKdown	GO:0030098	lymphocyte differentiation	10/85	368/18866	6.0222e-06	0.0043942	0.00377391	SOCS1/BAX/CD3E/JMJD6/RHOH/PLCG2/CTNNB1/FCER1G/ITM2A/LGALS1	10
Bdown	GO:0051651	maintenance of location in cell	9/127	216/18866	1.57737e-05	0.000763773	0.000602669	DDIT3/CCR7/CHCHD10/FTL/CYBA/SRGN/CCL3/FTH1/XCL1	9
Bdown	GO:0002688	regulation of leukocyte chemotaxis	9/127	124/18866	1.57786e-07	6.53775e-05	5.15872e-05	CCR7/GPSM3/DDT/CCL5/DUSP1/CCL3/XCL1/XCL2/CCL4	9
cNKup	GO:0030048	actin filament-based movement	9/179	153/18866	1.57377e-05	0.00103494	0.000900088	AKAP9/SYNE2/ROCK1/MYO1G/MYO1F/TPM3/WIPF1/WASF2/TPM4	9
cNKdown	GO:0070374	downitive regulation of ERK1 and ERK2 cascade	9/72	215/18866	1.25339e-07	1.26345e-05	9.13669e-06	XCL2/XCL1/CD74/CCL5/CCL3/JUN/HLA-DRB1/CCL4/CCL3L1	9
DCup	GO:0071346	cellular response to interferon-gamma	9/208	182/18866	0.000193326	0.00926893	0.00735997	HLA-DQA2/HLA-DRB5/MRC1/ACTR2/TRIM38/HLA-DQB2/SP100/STX4/PARP14	9
DCdown	GO:0070661	leukocyte proliferation	9/89	313/18866	1.68593e-05	0.000488046	0.000336299	TREM2/VSIR/CCL5/CD74/HLA-DPA1/GSTP1/XCL1/CD81/HLA-DRB1	9
DCdown	GO:0043903	regulation of symbiotic process	9/89	231/18866	1.43801e-06	5.38267e-05	3.70905e-05	PPIA/CCL5/CD74/ZFP36/CFL1/GAPDH/CCL3/HLA-DRB1/CCL4	9
DCdown	GO:1902903	regulation of supramolecular fiber organization	9/89	373/18866	6.61703e-05	0.00134807	0.000928917	ARPC3/TWF2/CFL1/STMN1/COTL1/HSPA1B/PFN1/HSPA1A/RGCC	9
ILC3up	GO:0051591	response to cAMP	9/215	94/18866	1.26156e-06	0.000425361	0.000352135	ZFP36L1/FOS/AKAP9/FOSB/AHR/STAT1/AREG/ITPR2/NDUFS4	9
ILC3up	GO:0031333	negative regulation of protein-containing complex assembly	9/215	142/18866	3.69815e-05	0.00296468	0.00245431	SOST/SVIL/GSN/EPS8/EP300/PTGER4/DDX3X/TMOD3/ADD1	9
ILC3down	GO:0009636	response to toxic substance	9/156	250/18866	0.000239888	0.00661769	0.00522995	CDK1/CCL3/GSTP1/CCL5/GPX4/ALOX5AP/PRDX6/TYMS/CCL4	9
Mastdown	GO:0010499	proteasomal ubiquitin-independent protein catabolic process	9/390	22/18866	2.46667e-10	1.55795e-07	1.27455e-07	PSMA4/PSMB4/PSMA1/PSMA2/PSMB8/PSMB3/PSMB9/PSMB2/NFE2L2	9
Mastdown	GO:0072678	T cell migration	9/390	67/18866	9.32515e-06	0.000355554	0.000290876	TNFRSF14/ADAM8/CCL5/SELENOK/ICAM1/CCL3/XCL1/XCL2/CCL2	9
Macrophagesup	GO:0048771	tissue remodeling	9/186	178/18866	6.98927e-05	0.00134002	0.000934453	GPNMB/TIMP1/ACP5/RBPJ/TNFAIP3/MITF/SNX10/P2RX7/ROCK1	9
Macrophagesup	GO:0045926	negative regulation of growth	9/186	254/18866	0.000964318	0.00921263	0.00642437	MT2A/MT1G/MT1X/MT1E/FBP1/CDKN1A/BCL11A/RGS2/PLAC8	9
Macrophagesdown	GO:0046718	viral entry into host cell	9/143	134/18866	8.38016e-07	8.5671e-05	6.45306e-05	AXL/VAMP8/PPIA/GAS6/HLA-DRB1/ITGAV/CD81/HSPA1B/HSPA1A	9
Macrophagesdown	GO:0031647	regulation of protein stability	9/143	296/18866	0.000434328	0.0073066	0.00550361	TYROBP/GRN/PYCARD/GAPDH/IGF1/PFN1/CD81/HSPA1B/HSPA1A	9
TCD4+up	GO:0002440	production of molecular mediator of immune response	9/78	306/18866	4.72384e-06	0.000419029	0.000312494	IL7R/TNFRSF4/PTPRC/SAMHD1/GATA3/TNFRSF1B/TNF/PRKDC/ATM	9
TCD4+down	GO:0045637	regulation of myeloid cell differentiation	9/56	263/18866	7.41567e-08	2.86262e-05	1.89958e-05	TYROBP/CIB1/HLA-DRB1/NFKBIA/IFNG/JUN/ZFP36/HSPA1A/HSPA1B	9
TCD4+down	GO:0001933	negative regulation of protein phosphorylation	9/56	444/18866	5.80335e-06	0.000479983	0.000318507	PMEPA1/LDLRAD4/CIB1/DUSP1/DUSP5/IFNG/JUN/TNFAIP3/DUSP2	9
TCD4-CD8-down	GO:0070374	downitive regulation of ERK1 and ERK2 cascade	9/68	215/18866	7.54861e-08	6.92016e-06	5.01323e-06	CD74/JUN/CCL5/XCL1/CCL3/CCL4/HLA-DRB1/XCL2/CCL3L1	9
TCD4-CD8-down	GO:0043312	neutrophil degranulation	9/68	487/18866	6.02662e-05	0.00112224	0.000812993	YPEL5/TYROBP/FTL/FTH1/LAIR1/COTL1/HSPA6/HSPA1A/HSPA1B	9
TCD8+down	GO:0001819	downitive regulation of cytokine production	9/65	447/18866	2.14173e-05	0.000944504	0.000686482	IFNG/PAEP/RGCC/HSPA1B/XCL1/HSPA1A/TYROBP/PLCG2/FCER1G	9
TCD8+down	GO:0002683	negative regulation of immune system process	9/65	463/18866	2.82297e-05	0.00113175	0.000822578	NFKBIA/DUSP1/ZFP36/CST7/TNFAIP3/XCL1/HLA-DRB1/TYROBP/FCER1G	9
uNKup	GO:0048545	response to steroid hormone	9/128	346/18866	0.000595354	0.00994341	0.00737831	TNF/DDX5/TXNIP/HNRNPU/BCL2/CYBA/NCOR1/LBH/ZFP36L1	9
uNKup	GO:2001020	regulation of response to DNA damage stimulus	9/128	226/18866	2.4e-05	0.00165132	0.00122533	DDX5/BCL2/CD74/FUS/PPP1R10/IER3/ATM/SMCHD1/DEK	9
uNKup	GO:0000086	G2/M transition of mitotic cell cycle	9/128	254/18866	5.97e-05	0.00273583	0.00203007	HSP90AA1/TUBA1A/AKAP9/ATM/TUBB/PCM1/DYNC1H1/PPP1R12A/TUBB4B	9
uNKup	GO:0048511	rhythmic process	9/128	305/18866	0.000237889	0.00560398	0.00415833	DDX5/JUN/HNRNPU/HSPA5/ETS1/NCOR1/KMT2A/MYCBP2/SFPQ	9
uNKup	GO:0050851	antigen receptor-mediated signaling pathway	9/128	325/18866	0.000379024	0.0074402	0.00552085	CD160/LCK/BCL2/SLC39A10/TRBC1/TXK/HLA-DRB5/HLA-DPB1/EZR	9
uNKup	GO:0022406	membrane docking	9/128	180/18866	3.86e-06	0.000427357	0.000317112	HSP90AA1/TUBA1A/AKAP9/TUBB/PCM1/DYNC1H1/TUBB4B/ROCK1/EZR	9
uNKup	GO:0072659	protein localization to plasma membrane	9/128	281/18866	0.000129008	0.00380107	0.00282051	TNF/IFNG/SLC9A3R1/GOLGA4/S100A10/MACF1/ROCK1/EZR/PLEKHF1	9
Bup	GO:0051983	regulation of chromosome segregation	8/240	107/18866	6.73605e-05	0.00189732	0.00143331	ATRX/HNRNPU/ATM/DYNC1H1/CTCF/TPR/SFPQ/NIPBL	8
Bup	GO:0033627	cell adhesion mediated by integrin	8/240	71/18866	3.25575e-06	0.000202713	0.000153137	ITGA4/ITGB1/SYK/PTPN6/SWAP70/WNK1/LYN/NCKAP1L	8
Bup	GO:0043244	regulation of protein-containing complex disassembly	8/240	122/18866	0.000169048	0.00389579	0.00294303	PLEK/ADD3/SETX/SWAP70/ADD1/TNF/MTPN/UVRAG	8
Bup	GO:0071166	ribonucleoprotein complex localization	8/240	131/18866	0.000275426	0.00568307	0.00429321	UPF2/SMG1/TPR/HNRNPA2B1/SRRM1/SRSF11/SETD2/SRSF4	8
Bdown	GO:1990868	response to chemokine	8/127	97/18866	2.95594e-07	6.53775e-05	5.15872e-05	CCR7/CCL5/DUSP1/CCL3/XCL1/CXCR4/XCL2/CCL4	8
Bdown	GO:1990869	cellular response to chemokine	8/127	97/18866	2.95594e-07	6.53775e-05	5.15872e-05	CCR7/CCL5/DUSP1/CCL3/XCL1/CXCR4/XCL2/CCL4	8
Bdown	GO:0071560	cellular response to transforming growth factor beta stimulus	8/127	252/18866	0.000309718	0.00692059	0.00546081	SDCBP/UBC/ZFP36L2/HSPA1A/JUN/UBB/FOS/XCL1	8
Bdown	GO:0048872	homeostasis of number of cells	8/127	256/18866	0.000344159	0.00750982	0.00592576	CCR7/TMEM14C/PMAIP1/HSPA1B/ZFP36/HSPA1A/TSC22D3/FCER1G	8
cNKdown	GO:1990868	response to chemokine	8/72	97/18866	3.32574e-09	1.54065e-06	1.11412e-06	XCL2/XCL1/CCL5/CCL3/CCL4/DUSP1/CXCR4/CCL3L1	8
cNKdown	GO:1990869	cellular response to chemokine	8/72	97/18866	3.32574e-09	1.54065e-06	1.11412e-06	XCL2/XCL1/CCL5/CCL3/CCL4/DUSP1/CXCR4/CCL3L1	8
cNKdown	GO:0043547	downitive regulation of GTPase activity	8/72	406/18866	0.000154326	0.00304218	0.00219996	XCL2/XCL1/RGS2/CCL5/CCL3/JUN/CCL4/CCL3L1	8
cNKdown	GO:0050851	antigen receptor-mediated signaling pathway	8/72	325/18866	3.26743e-05	0.000903664	0.000653486	TRDC/TRAC/THEMIS2/TRBC2/TRBC1/HLA-DRA/CD3E/HLA-DRB1	8
DCdown	GO:0001906	cell killing	8/89	172/18866	1.52841e-06	5.61502e-05	3.86916e-05	PRF1/HLA-B/XCL1/IFNG/C3/GAPDH/GZMB/GNLY	8
DCdown	GO:0051258	protein polymerization	8/89	300/18866	8.61873e-05	0.00155642	0.00107249	UBE2S/ARPC3/TWF2/STMN1/COTL1/HSPA1B/PFN1/HSPA1A	8
DCdown	GO:0043547	downitive regulation of GTPase activity	8/89	406/18866	0.000663394	0.00685099	0.00472083	CCL5/ARHGDIB/RGS10/XCL1/XCL2/CCL3/CCL4/CCL3L1	8
ILC3up	GO:0043666	regulation of phosphoprotein phosphatase activity	8/215	117/18866	5.87735e-05	0.00420765	0.0034833	RCAN1/ROCK1/BOD1L1/PHACTR2/PPP1R10/MGAT5/HSP90AB1/URI1	8
ILC3down	GO:0031396	regulation of protein ubiquitination	8/156	211/18866	0.000377781	0.00881181	0.00696396	NDFIP2/CENPX/MAD2L1/FKBP1A/TNFAIP3/HSPA1A/SOX4/UBE2C	8
Macrophagesup	GO:0110148	biomineralization	8/186	163/18866	0.000217275	0.00308144	0.00214882	GPNMB/ATP2B1/SRGN/FGR/SLC8A1/SNX10/P2RX7/ROCK1	8
Macrophagesup	GO:0001659	temperature homeostasis	8/186	174/18866	0.000338051	0.00420724	0.00293389	IL1B/RBPJ/KDM6B/SCD/VEGFA/PLAC8/TNF/FABP5	8
Macrophagesup	GO:0003018	vascular process in circulatory system	8/186	190/18866	0.000606564	0.00644684	0.00449566	SOD2/HMOX1/RGS2/ATP2B1/VEGFA/SLC8A1/FABP5/ROCK1	8
Macrophagesdown	GO:0097305	response to alcohol	8/143	234/18866	0.000420041	0.00715685	0.00539081	CD14/GSTP1/CALM3/TYMS/RGS19/CCND1/CYBA/CCL3	8
TCD4+down	GO:0001819	downitive regulation of cytokine production	8/56	447/18866	4.88944e-05	0.00167725	0.00111299	SELENOK/TYROBP/IFNG/PAEP/HSPA1A/HSPA1B/RGCC/PLCG2	8
TCD4+down	GO:0002683	negative regulation of immune system process	8/56	463/18866	6.25957e-05	0.00195663	0.00129838	TYROBP/CIB1/DUSP1/HLA-DRB1/NFKBIA/CST7/ZFP36/TNFAIP3	8
TCD4+down	GO:0006979	response to oxidative stress	8/56	458/18866	5.80076e-05	0.0019405	0.00128768	CYCS/SELENOK/NCF1/DUSP1/JUN/TNFAIP3/HSPA1A/HSPA1B	8
TCD4+down	GO:0009615	response to virus	8/56	349/18866	8.2926e-06	0.000549313	0.000364513	STMN1/SELENOK/APOBEC3H/CCL4/IFNG/TNFAIP3/CCL5/CXCR4	8
TCD4-CD8-up	GO:0007229	integrin-mediated signaling pathway	8/210	108/18866	2.7995e-05	0.00160996	0.00126663	FCER1G/TLN1/ITGB1/ITGA4/FYB1/PHACTR4/ADAM10/TXK	8
TCD4-CD8-up	GO:0002705	downitive regulation of leukocyte mediated immunity	8/210	138/18866	0.000158795	0.00634794	0.0049942	PTPRC/FCER1G/RASGRP1/KLRK1/DDX21/TNF/CD226/DHX36	8
TCD4-CD8-down	GO:1990868	response to chemokine	8/68	97/18866	2.08878e-09	1.00157e-06	7.25575e-07	CCL5/XCL1/DUSP1/CCL3/CCL4/XCL2/CXCR4/CCL3L1	8
TCD4-CD8-down	GO:1990869	cellular response to chemokine	8/68	97/18866	2.08878e-09	1.00157e-06	7.25575e-07	CCL5/XCL1/DUSP1/CCL3/CCL4/XCL2/CXCR4/CCL3L1	8
TCD8+down	GO:0050727	regulation of inflammatory response	8/65	425/18866	0.000101914	0.00242942	0.00176574	NFKBIA/IFNG/CCL5/CST7/TNFAIP3/XCL1/HLA-DRB1/FCER1G	8
TCD8+down	GO:0070372	regulation of ERK1 and ERK2 cascade	8/65	306/18866	9.88926e-06	0.000581489	0.000422636	DUSP4/DUSP1/CCL5/CCL4/XCL2/XCL1/HLA-DRB1/CCL3L1	8
Bup	GO:0003300	cardiac muscle hypertrophy	7/240	104/18866	0.000368342	0.00706619	0.00533808	TTN/ROCK1/MEF2A/AKAP13/YY1/MTPN/PARP1	7
Bdown	GO:0031960	response to corticosteroid	7/127	164/18866	0.000123062	0.00342984	0.00270638	AREG/CYBA/ZFP36L2/DUSP1/ZFP36/GSTP1/FOS	7
cNKup	GO:0051983	regulation of chromosome segregation	7/179	107/18866	7.22607e-05	0.00344111	0.00299272	ATRX/ATM/NIPBL/HNRNPU/ANAPC5/TPR/RAD21	7
cNKdown	GO:0009266	response to temperature stimulus	7/72	233/18866	2.98267e-05	0.00085029	0.000614889	NFKBIA/FOS/HSPA6/DNAJB1/CXCR4/HSPA1A/HSPA1B	7
cNKdown	GO:0002548	monocyte chemotaxis	7/72	67/18866	6.33919e-09	1.67807e-06	1.2135e-06	XCL2/XCL1/CCL5/CCL3/CCL4/DUSP1/CCL3L1	7
cNKdown	GO:1903037	regulation of leukocyte cell-cell adhesion	7/72	329/18866	0.000256664	0.00448677	0.00324462	TIGIT/XCL1/CD74/IFNG/CD3E/CCL5/HLA-DRB1	7
DCup	GO:2000117	negative regulation of cysteine-type endopeptidase activity	7/208	93/18866	7.60459e-05	0.00523927	0.00416023	PTGS2/CAST/PAK2/BIRC3/VEGFA/CFLAR/HERPUD1	7
DCdown	GO:0051651	maintenance of location in cell	7/89	216/18866	7.27973e-05	0.0014186	0.000977516	CYBA/TWF2/FTL/FKBP1A/XCL1/FTH1/CCL3	7
DCdown	GO:0046034	ATP metabolic process	7/89	311/18866	0.000671347	0.00690133	0.00475551	TREM2/COX5A/ATP5MC3/IFNG/HSPA1B/GAPDH/HSPA1A	7
DCdown	GO:0050714	downitive regulation of protein secretion	7/89	172/18866	1.70284e-05	0.000488046	0.000336299	TREM2/PPIA/IFNG/GAPDH/CD14/RGCC/HLA-DRB1	7
ILC3up	GO:1904894	downitive regulation of receptor signaling pathway via STAT	7/215	93/18866	9.35536e-05	0.0053389	0.0044198	IL7R/KIT/IL23R/TNFRSF18/STAT3/LIF/MGAT5	7
ILC3up	GO:0060337	type I interferon signaling pathway	7/215	95/18866	0.000107047	0.00546103	0.00452091	IFITM3/IFITM2/STAT1/BST2/SP100/EGR1/HSP90AB1	7
ILC3up	GO:0071357	cellular response to type I interferon	7/215	95/18866	0.000107047	0.00546103	0.00452091	IFITM3/IFITM2/STAT1/BST2/SP100/EGR1/HSP90AB1	7
ILC3down	GO:0051209	release of sequestered calcium ion into cytosol	7/156	118/18866	5.65e-05	0.00257366	0.00203396	CALM3/LCK/CCL3/FKBP1A/CORO1A/XCL1/FASLG	7
Mastdown	GO:0042026	protein refolding	7/390	23/18866	2.81674e-07	2.47378e-05	2.02379e-05	BAG5/B2M/HSPA6/SNRNP70/HSPA1B/HSPA1A/HSPA5	7
Mastdown	GO:0046782	regulation of viral transcription	7/390	65/18866	0.000379416	0.00825577	0.006754	HDAC1/POLR2K/CCNT1/GTF2B/CCL5/ZFP36/CCL3	7
Macrophagesup	GO:0007044	cell-substrate junction assembly	7/186	99/18866	5.60668e-05	0.00113973	0.000794786	FN1/S100A10/TLN1/DST/VEGFA/IQGAP1/ROCK1	7
Macrophagesup	GO:0010043	response to zinc ion	7/186	54/18866	9.68372e-07	6.68542e-05	4.66203e-05	MT2A/MT1G/MT1X/S100A8/MT1E/CRIP1/P2RX7	7
Macrophagesup	GO:0044409	entry into host	7/186	147/18866	0.000645456	0.00676712	0.00471901	FCN1/CTSL/CD55/MRC1/CTSB/CXCL8/TRIM25	7
Macrophagesdown	GO:0001906	cell killing	7/143	172/18866	0.000342422	0.00614971	0.00463219	TYROBP/TUBB/GAPDH/XCL1/HMGN2/C3/GNLY	7
Macrophagesdown	GO:1901568	fatty acid derivative metabolic process	7/143	175/18866	0.000380105	0.00664684	0.00500665	GSTP1/PPT1/ALOX5AP/TBXAS1/TECR/TNFRSF1A/LTC4S	7
TCD4+up	GO:2001252	downitive regulation of chromosome organization	7/78	182/18866	1.02758e-05	0.000701035	0.000522802	ATRX/KMT2A/GATA3/HNRNPU/TPR/MPHOSPH8/ATM	7
TCD4+down	GO:0050727	regulation of inflammatory response	7/56	425/18866	0.000250801	0.00541336	0.00359219	TMSB4X/HLA-DRB1/NFKBIA/IFNG/CST7/TNFAIP3/CCL5	7
TCD4+down	GO:0042110	T cell activation	7/56	483/18866	0.000541187	0.00831696	0.00551896	ICOS/SELENOK/CD7/CTSL/HLA-DRB1/IFNG/CCL5	7
TCD4-CD8-up	GO:0043297	apical junction assembly	7/210	85/18866	4.53471e-05	0.00235949	0.00185631	ROCK1/PAK2/VCL/TNF/STRN/APC/MTDH	7
TCD4-CD8-up	GO:0051983	regulation of chromosome segregation	7/210	107/18866	0.000194963	0.00710098	0.00558666	ATRX/HNRNPU/ATM/NIPBL/TPR/SFPQ/APC	7
TCD4-CD8-down	GO:0002548	monocyte chemotaxis	7/68	67/18866	4.21857e-09	1.05778e-06	7.66298e-07	CCL5/XCL1/DUSP1/CCL3/CCL4/XCL2/CCL3L1	7
TCD4-CD8-down	GO:0051348	negative regulation of transferase activity	7/68	296/18866	9.32325e-05	0.00151542	0.00109783	GADD45B/RGS2/DUSP5/DUSP1/IFNG/ZFP36/DUSP2	7
TCD4-CD8-down	GO:0050727	regulation of inflammatory response	7/68	425/18866	0.000832024	0.00991194	0.0071806	CST7/CCL5/XCL1/NFKBIA/IFNG/CCL3/HLA-DRB1	7
TCD8+down	GO:0070663	regulation of leukocyte proliferation	7/65	240/18866	1.83587e-05	0.000875261	0.000636155	IGFBP2/CCL5/TNFAIP3/XCL1/HLA-DRB1/TYROBP/TNFSF9	7
TCD8+down	GO:0006909	phagocytosis	7/65	382/18866	0.000334942	0.00644401	0.00468362	LYAR/TRBC2/IFNG/JMJD6/TYROBP/PLCG2/FCER1G	7
TCD8+down	GO:0002449	lymphocyte mediated immunity	7/65	366/18866	0.000258556	0.00530341	0.00385461	TRBC2/KLRC2/NCR3/KLRD1/XCL1/HLA-DRB1/FCER1G	7
uNKup	GO:0043666	regulation of phosphoprotein phosphatase activity	7/128	117/18866	1.5e-05	0.00122492	0.00090893	TNF/SLC39A10/HSP90AB1/PPP1R10/BOD1L1/PPP1R12A/ROCK1	7
uNKup	GO:0035264	multicellular organism growth	7/128	150/18866	7.39e-05	0.0029021	0.00215345	BCL2/ATRX/ANKRD11/ATM/ZFP36L1/GNAS/EZR	7
uNKup	GO:0097711	ciliary basal body-plasma membrane docking	7/128	95/18866	3.78e-06	0.000427357	0.000317112	HSP90AA1/TUBA1A/AKAP9/TUBB/PCM1/DYNC1H1/TUBB4B	7
uNKup	GO:0007051	spindle organization	7/128	183/18866	0.000253817	0.00572604	0.0042489	HNRNPU/ATRX/TPR/NCOR1/TUBB/DYNC1H1/EZR	7
uNKdown	GO:0001906	cell killing	7/85	172/18866	1.25765e-05	0.00688251	0.00591097	LYZ/KIR2DL4/TYROBP/GAPDH/CD59/GZMB/GNLY	7
Bdown	GO:2000403	downitive regulation of lymphocyte migration	6/127	38/18866	1.91206e-07	6.53775e-05	5.15872e-05	CCL5/SELENOK/CCL3/XCL1/XCL2/CCL4	6
Bdown	GO:0019886	antigen processing and presentation of exogenous peptide antigen via MHC class II	6/127	99/18866	5.55255e-05	0.00194489	0.00153465	HLA-DMA/HLA-DQA1/HLA-DPA1/HLA-DQB1/FCER1G/HLA-DRB1	6
cNKup	GO:0035456	response to interferon-beta	6/179	32/18866	4.95265e-07	8.77991e-05	7.63587e-05	IFITM3/XAF1/IFI16/STAT1/PYHIN1/IFITM2	6
cNKup	GO:0034502	protein localization to chromosome	6/179	85/18866	0.000157747	0.00660149	0.0057413	ATRX/ATM/NIPBL/TERF1/SETD2/RAD21	6
cNKdown	GO:0051085	chaperone cofactor-dependent protein refolding	6/72	32/18866	2.09264e-09	1.54065e-06	1.11412e-06	HSPE1/CD74/HSPA6/DNAJB1/HSPA1A/HSPA1B	6
cNKdown	GO:0051924	regulation of calcium ion transport	6/72	253/18866	0.000408694	0.00658531	0.00476218	XCL1/BIN1/CCL5/CCL3/CCL4/CXCR4	6
cNKdown	GO:0016064	immunoglobulin mediated immune response	6/72	227/18866	0.000228866	0.0041989	0.00303644	TRDC/XCL1/TRBC2/TRBC1/CD74/HLA-DRB1	6
DCdown	GO:0071897	DNA biosynthetic process	6/89	196/18866	0.000330942	0.00403065	0.00277741	POLD4/PPIA/PCLAF/DUSP1/UBC/RGCC	6
ILC3up	GO:0032515	negative regulation of phosphoprotein phosphatase activity	6/215	60/18866	6.1234e-05	0.00420765	0.0034833	ROCK1/BOD1L1/PHACTR2/PPP1R10/MGAT5/URI1	6
ILC3up	GO:0032922	circadian regulation of gene expression	6/215	66/18866	0.000105002	0.00546103	0.00452091	AHR/MYCBP2/HNRNPU/KMT2A/EGR1/CLOCK	6
Mastdown	GO:0021762	substantia nigra development	6/390	43/18866	0.000239764	0.00566169	0.0046318	CDC42/MAOB/YWHAE/YWHAQ/ACTB/HSPA5	6
Mastdown	GO:0097178	ruffle assembly	6/390	44/18866	0.000272838	0.00620322	0.00507482	ARF6/INPPL1/NDEL1/EVL/PFN1/ICAM1	6
Macrophagesup	GO:2001057	reactive nitrogen species metabolic process	6/186	87/18866	0.000220718	0.00309428	0.00215778	IL1B/ACP5/CLEC7A/HSP90AB1/TNF/HSP90AA1	6
Macrophagesup	GO:0042116	macrophage activation	6/186	101/18866	0.000494451	0.00551584	0.00384643	FCGR2B/SLC11A1/PTPRC/TNF/C5AR1/HSPD1	6
Macrophagesup	GO:0014002	astrocyte development	6/186	45/18866	5.01278e-06	0.000206087	0.000143714	S100A8/VIM/IL1B/TNF/S100A9/C5AR1	6
Macrophagesup	GO:0050707	regulation of cytokine secretion	6/186	59/18866	2.47349e-05	0.000665478	0.000464067	FCGR2B/CLEC4E/SRGN/FGR/TNF/P2RX7	6
Macrophagesup	GO:0031100	animal organ regeneration	6/186	75/18866	9.70297e-05	0.00166682	0.00116234	CDKN1A/HMOX1/LCP1/SRSF5/NR4A3/C5AR1	6
Macrophagesup	GO:1904659	glucose transmembrane transport	6/186	110/18866	0.000776896	0.00785266	0.005476	IL1B/SLC2A3/TNF/NFE2L2/NR4A3/FABP5	6
Macrophagesdown	GO:0150076	neuroinflammatory response	6/143	77/18866	2.60053e-05	0.000886179	0.000667503	TYROBP/GRN/LRP1/IGF1/CCL3/C1QA	6
TCD4+up	GO:0050852	T cell receptor signaling pathway	6/78	206/18866	0.000210516	0.00708257	0.00528188	HLA-DRB5/PAK2/PTPRC/FYB1/GATA3/CTLA4	6
TCD4+up	GO:0051260	protein homooligomerization	6/78	178/18866	9.48821e-05	0.00431538	0.00321822	RNF213/RIPOR2/SAMHD1/GLS/GBP5/FUS	6
TCD4+down	GO:0070663	regulation of leukocyte proliferation	6/56	240/18866	7.59516e-05	0.00220343	0.00146215	SELENOK/TYROBP/FLT3LG/HLA-DRB1/TNFAIP3/CCL5	6
TCD4-CD8-up	GO:0030521	androgen receptor signaling pathway	6/210	43/18866	7.65779e-06	0.000605561	0.000476421	PRMT2/DDX17/ZBTB7A/UBE3A/NCOR1/ARID1A	6
TCD4-CD8-up	GO:0002200	somatic diversification of immune receptors	6/210	77/18866	0.000217563	0.00742888	0.00584463	PTPRC/BCL11B/ATM/SAMHD1/ADAR/PRKDC	6
TCD4-CD8-down	GO:2000403	downitive regulation of lymphocyte migration	6/68	38/18866	4.41202e-09	1.05778e-06	7.66298e-07	CCL5/SELENOK/XCL1/CCL3/CCL4/XCL2	6
TCD4-CD8-down	GO:0009266	response to temperature stimulus	6/68	233/18866	0.000192205	0.00290274	0.00210286	NFKBIA/HSPA6/DNAJB1/CXCR4/HSPA1A/HSPA1B	6
TCD4-CD8-down	GO:0051924	regulation of calcium ion transport	6/68	253/18866	0.000299357	0.00434974	0.00315112	BIN1/CCL5/XCL1/CCL3/CCL4/CXCR4	6
TCD4-CD8-down	GO:0051085	chaperone cofactor-dependent protein refolding	6/68	32/18866	1.47296e-09	1.00157e-06	7.25575e-07	CD74/HSPE1/HSPA6/DNAJB1/HSPA1A/HSPA1B	6
TCD8+up	GO:0051651	maintenance of location in cell	6/45	216/18866	1.17905e-05	0.00422492	0.00362816	HNRNPU/CALR/HSP90B1/HSPA5/AKAP9/ANXA6	6
TCD8+down	GO:0009266	response to temperature stimulus	6/65	233/18866	0.000149579	0.00321776	0.00233872	NFKBIA/DNAJB1/HSPA6/HSPA1B/HSPA1A/CXCR4	6
TCD8+down	GO:0002548	monocyte chemotaxis	6/65	67/18866	1.11834e-07	3.67941e-05	2.67426e-05	DUSP1/CCL5/CCL4/XCL2/XCL1/CCL3L1	6
TCD8+down	GO:0051348	negative regulation of transferase activity	6/65	296/18866	0.000538688	0.00931613	0.00677112	IFNG/DUSP4/DUSP1/ZFP36/TNFAIP3/DUSP2	6
uNKup	GO:0051983	regulation of chromosome segregation	6/128	107/18866	8.95e-05	0.00311066	0.0023082	HNRNPU/ATRX/TPR/ATM/SFPQ/DYNC1H1	6
uNKup	GO:1903428	downitive regulation of reactive oxygen species biosynthetic process	6/128	60/18866	3.22e-06	0.000405038	0.00030055	TNF/IFNG/ITGB2/HSP90AA1/CYBA/HSP90AB1	6
uNKup	GO:0045445	myoblast differentiation	6/128	86/18866	2.62e-05	0.00168212	0.00124818	TNF/DDX5/TNFSF14/MBNL1/RBPJ/ZFP36L1	6
Bup	GO:0030866	cortical actin cytoskeleton organization	5/240	39/18866	0.000129262	0.00314212	0.00237368	PLEK/ROCK1/TLN1/NCKAP1L/TNF	5
Bdown	GO:0032897	negative regulation of viral transcription	5/127	27/18866	9.1558e-07	0.000139599	0.000110153	CCL5/ZFP36/JUN/CCL3/CCL4	5
Bdown	GO:0071277	cellular response to calcium ion	5/127	83/18866	0.000243711	0.0057954	0.00457296	ALOX5AP/JUN/FOS/JUNB/JUND	5
Bdown	GO:0140131	downitive regulation of lymphocyte chemotaxis	5/127	21/18866	2.38374e-07	6.53775e-05	5.15872e-05	CCL5/CCL3/XCL1/XCL2/CCL4	5
Bdown	GO:0043525	downitive regulation of neuron apoptotic process	5/127	59/18866	4.7796e-05	0.00184906	0.00145904	DDIT3/CTNNB1/JUN/CCL3/TYROBP	5
cNKup	GO:0030521	androgen receptor signaling pathway	5/179	43/18866	5.22561e-05	0.00272323	0.00236839	PRMT2/NCOR1/DDX17/ARID1A/HDAC1	5
cNKdown	GO:0032897	negative regulation of viral transcription	5/72	27/18866	5.31617e-08	8.20906e-06	5.93639e-06	CCL5/ZFP36/CCL3/JUN/CCL4	5
cNKdown	GO:0006986	response to unfolded protein	5/72	183/18866	0.000672551	0.00937021	0.00677608	HSPE1/HSPA6/DNAJB1/HSPA1A/HSPA1B	5
cNKdown	GO:0051592	response to calcium ion	5/72	147/18866	0.000246692	0.00435352	0.00314825	JUND/FOS/JUNB/JUN/DUSP1	5
DCup	GO:1901186	downitive regulation of ERBB signaling pathway	5/208	38/18866	5.79563e-05	0.00487964	0.00387466	CCDC88A/RBPJ/CBL/RTN4/HBEGF	5
DCup	GO:0046677	response to antibiotic	5/208	47/18866	0.00016343	0.00829844	0.00658936	MEF2C/KDM6B/ACTR2/CBL/CRIP1	5
DCdown	GO:0098883	synapse pruning	5/89	11/18866	9.42095e-10	1.75936e-07	1.21233e-07	TREM2/C3/C1QA/C1QC/C1QB	5
DCdown	GO:0050766	downitive regulation of phagocytosis	5/89	68/18866	1.72046e-05	0.000488046	0.000336299	TREM2/IL2RB/CYBA/IFNG/C3	5
ILC3down	GO:0032623	interleukin-2 production	5/156	54/18866	8.27e-05	0.00329489	0.00260395	CD83/TNFAIP3/XCL1/ZFP36/CD247	5
ILC3down	GO:0042531	downitive regulation of tyrosine phosphorylation of STAT protein	5/156	71/18866	0.000304114	0.00765353	0.00604858	TNFRSF1A/CCL5/IFNG/CSF2/IL2	5
Macrophagesup	GO:0045730	respiratory burst	5/186	37/18866	2.9784e-05	0.000772905	0.00053898	CD55/SLC11A1/NCF2/CLEC7A/NCF1	5
Macrophagesup	GO:0006509	membrane protein ectodomain proteolysis	5/186	42/18866	5.58519e-05	0.00113973	0.000794786	TIMP1/IL1B/TNF/P2RX7/ROCK1	5
Macrophagesup	GO:0070527	platelet aggregation	5/186	62/18866	0.000362362	0.00443439	0.00309229	FN1/FLNA/PLEK/TLN1/CD9	5
Macrophagesdown	GO:2000107	negative regulation of leukocyte apoptotic process	5/143	49/18866	3.40102e-05	0.00105115	0.000791768	AXL/MERTK/CCL5/GAS6/FCER1G	5
Macrophagesdown	GO:0033273	response to vitamin	5/143	91/18866	0.000643017	0.0097418	0.00733789	GSTP1/TYMS/GAS6/CCND1/FOLR2	5
TCD4+up	GO:0002687	downitive regulation of leukocyte migration	5/78	142/18866	0.000305718	0.00883304	0.0065873	TNFRSF18/RIPOR2/ITGA4/DOCK8/TNF	5
TCD4+down	GO:0009266	response to temperature stimulus	5/56	233/18866	0.000629627	0.00902622	0.00598962	DNAJB1/NFKBIA/HSPA1A/HSPA1B/CXCR4	5
TCD4+down	GO:0070423	nucleotide-binding oligomerization domain containing signaling pathway	5/56	37/18866	7.78211e-08	2.86262e-05	1.89958e-05	UBC/NFKBIA/TNFAIP3/HSPA1A/HSPA1B	5
TCD4+down	GO:0035872	nucleotide-binding domain, leucine rich repeat containing receptor signaling pathway	5/56	38/18866	8.94104e-08	2.86262e-05	1.89958e-05	UBC/NFKBIA/TNFAIP3/HSPA1A/HSPA1B	5
TCD4-CD8-up	GO:0035455	response to interferon-alpha	5/210	21/18866	2.86761e-06	0.000276471	0.000217512	IFITM3/EIF2AK2/ADAR/TPR/IFITM2	5
TCD4-CD8-down	GO:0032897	negative regulation of viral transcription	5/68	27/18866	3.97617e-08	4.76643e-06	3.45299e-06	JUN/CCL5/CCL3/CCL4/ZFP36	5
TCD4-CD8-down	GO:0001774	microglial cell activation	5/68	50/18866	9.78816e-07	4.26675e-05	3.091e-05	TYROBP/CST7/JUN/IFNG/CCL3	5
TCD4-CD8-down	GO:0002269	leukocyte activation involved in inflammatory response	5/68	50/18866	9.78816e-07	4.26675e-05	3.091e-05	TYROBP/CST7/JUN/IFNG/CCL3	5
TCD4-CD8-down	GO:0006986	response to unfolded protein	5/68	183/18866	0.000516943	0.00683791	0.00495365	HSPE1/HSPA6/DNAJB1/HSPA1A/HSPA1B	5
uNKup	GO:0001774	microglial cell activation	5/128	50/18866	2.2e-05	0.00158704	0.00117763	TNF/IFNG/ITGB2/JUN/ATM	5
uNKup	GO:0002269	leukocyte activation involved in inflammatory response	5/128	50/18866	2.2e-05	0.00158704	0.00117763	TNF/IFNG/ITGB2/JUN/ATM	5
uNKup	GO:0035455	response to interferon-alpha	5/128	21/18866	2.48e-07	4.68e-05	3.48e-05	IFITM2/IFITM3/IFITM1/BST2/TPR	5
uNKup	GO:2001057	reactive nitrogen species metabolic process	5/128	87/18866	0.000314785	0.00679711	0.00504366	TNF/IFNG/ITGB2/HSP90AA1/HSP90AB1	5
uNKup	GO:0071277	cellular response to calcium ion	5/128	83/18866	0.00025275	0.00572604	0.0042489	JUN/JUNB/HSPA5/FUS/ALOX5AP	5
uNKup	GO:0007044	cell-substrate junction assembly	5/128	99/18866	0.000571146	0.00964567	0.00715738	BCL2/S100A10/TLN1/MACF1/ROCK1	5
uNKup	GO:2001244	downitive regulation of intrinsic apoptotic signaling pathway	5/128	62/18866	6.31e-05	0.00276468	0.00205148	LCK/BCL2/SLC9A3R1/SFPQ/PLEKHF1	5
uNKup	GO:0045123	cellular extravasation	5/128	67/18866	9.17e-05	0.00311352	0.00231033	TNF/ITGB2/ITGA4/IL27RA/ROCK1	5
uNKup	GO:0006446	regulation of translational initiation	5/128	79/18866	0.000200478	0.00496757	0.00368609	TNF/CCL5/EIF4A2/TPR/EIF5B	5
Bup	GO:0002923	regulation of humoral immune response mediated by circulating immunoglobulin	4/240	12/18866	1.16695e-05	0.000530963	0.00040111	PTPRC/PTPN6/TNF/CR1	4
Bup	GO:0034453	microtubule anchoring	4/240	26/18866	0.000306384	0.00623744	0.004712	CEP350/GCC2/PCM1/NIN	4
Bdown	GO:0001774	microglial cell activation	4/127	50/18866	0.000354934	0.00755601	0.0059622	CST7/JUN/CCL3/TYROBP	4
Bdown	GO:0002269	leukocyte activation involved in inflammatory response	4/127	50/18866	0.000354934	0.00755601	0.0059622	CST7/JUN/CCL3/TYROBP	4
Bdown	GO:2000107	negative regulation of leukocyte apoptotic process	4/127	49/18866	0.000328238	0.00727173	0.00573788	CCR7/CCL5/TSC22D3/FCER1G	4
Bdown	GO:0043392	negative regulation of DNA binding	4/127	53/18866	0.00044433	0.00899767	0.00709977	DDIT3/NFKBIA/JUN/GZMA	4
cNKdown	GO:0001774	microglial cell activation	4/72	50/18866	3.93234e-05	0.00101203	0.000731853	CST7/IFNG/CCL3/JUN	4
cNKdown	GO:0002269	leukocyte activation involved in inflammatory response	4/72	50/18866	3.93234e-05	0.00101203	0.000731853	CST7/IFNG/CCL3/JUN	4
cNKdown	GO:0070423	nucleotide-binding oligomerization domain containing signaling pathway	4/72	37/18866	1.17072e-05	0.000409311	0.000295994	UBC/NFKBIA/HSPA1A/HSPA1B	4
cNKdown	GO:1901216	downitive regulation of neuron death	4/72	97/18866	0.000516905	0.00776816	0.00561756	IFNG/FOS/CCL3/JUN	4
DCup	GO:0140467	integrated stress response signaling	4/208	21/18866	7.4156e-05	0.00522422	0.00414828	NFE2L2/CXCL8/HERPUD1/PPP1R15B	4
DCup	GO:2000114	regulation of establishment of cell polarity	4/208	22/18866	8.98553e-05	0.005738	0.00455625	ROCK1/RUFY3/RIPOR2/SHTN1	4
DCup	GO:0036499	PERK-mediated unfolded protein response	4/208	21/18866	7.4156e-05	0.00522422	0.00414828	NFE2L2/CXCL8/HERPUD1/PPP1R15B	4
DCup	GO:2000737	negative regulation of stem cell differentiation	4/208	21/18866	7.4156e-05	0.00522422	0.00414828	HNRNPU/NFE2L2/HSPA9/N4BP2L2	4
DCdown	GO:0006458	'de novo' protein folding	4/89	41/18866	4.1008e-05	0.000940717	0.000648222	FKBP1A/CD74/HSPA1B/HSPA1A	4
DCdown	GO:0006826	iron ion transport	4/89	79/18866	0.000530843	0.00580302	0.0039987	FTL/FTH1/IFNG/ATP6V1F	4
DCdown	GO:0031145	anaphase-promoting complex-dependent catabolic process	4/89	83/18866	0.00064001	0.00677964	0.00467166	PSME2/UBE2S/PSMB8/UBC	4
ILC3down	GO:0032897	negative regulation of viral transcription	4/156	27/18866	6.81e-05	0.00291481	0.00230357	CCL3/CCL5/ZFP36/CCL4	4
ILC3down	GO:0009162	deoxyribonucleoside monophosphate metabolic process	4/156	12/18866	2.11e-06	0.000216677	0.000171239	DNPH1/DUT/TK1/TYMS	4
Mastdown	GO:0043508	negative regulation of JUN kinase activity	4/390	16/18866	0.000268741	0.00620322	0.00507482	PDCD4/DUSP10/DNAJA1/GSTP1	4
Macrophagesup	GO:0030866	cortical actin cytoskeleton organization	4/186	39/18866	0.000574514	0.00619592	0.00432068	PLEK/TLN1/TNF/ROCK1	4
Macrophagesup	GO:0140467	integrated stress response signaling	4/186	21/18866	4.80125e-05	0.00104638	0.000729684	CXCL8/PPP1R15A/ATF3/NFE2L2	4
Macrophagesup	GO:0021955	central nervous system neuron axonogenesis	4/186	36/18866	0.000421028	0.00493763	0.00344322	ZEB2/HSP90AB1/HSP90AA1/NR4A2	4
Macrophagesup	GO:0032060	bleb assembly	4/186	11/18866	2.85988e-06	0.0001359	9.47691e-05	EMP3/P2RX7/EMP1/ROCK1	4
Macrophagesup	GO:1901550	regulation of endothelial cell development	4/186	15/18866	1.14693e-05	0.000377689	0.000263379	IL1B/VEGFA/TNF/ROCK1	4
Macrophagesup	GO:1903140	regulation of establishment of endothelial barrier	4/186	15/18866	1.14693e-05	0.000377689	0.000263379	IL1B/VEGFA/TNF/ROCK1	4
Macrophagesup	GO:0002544	chronic inflammatory response	4/186	20/18866	3.91682e-05	0.000924623	0.00064478	S100A8/TNFAIP3/TNF/S100A9	4
Macrophagesup	GO:0032495	response to muramyl dipeptide	4/186	20/18866	3.91682e-05	0.000924623	0.00064478	VIM/NFKBIA/RIPK2/TNFAIP3	4
Macrophagesdown	GO:0098883	synapse pruning	4/143	11/18866	1.00217e-06	9.50104e-05	7.15654e-05	C1QA/C1QC/C1QB/C3	4
TCD4+up	GO:2000114	regulation of establishment of cell polarity	4/78	22/18866	1.86869e-06	0.00031993	0.00023859	RIPOR2/ROCK1/GATA3/DOCK8	4
TCD4+up	GO:0010332	response to gamma radiation	4/78	56/18866	8.43448e-05	0.00397116	0.00296152	PTPRC/GATA3/PRKDC/ATM	4
TCD4+up	GO:0150077	regulation of neuroinflammatory response	4/78	43/18866	2.95172e-05	0.0017047	0.0012713	PTPRC/TNFRSF1B/TNF/ATM	4
TCD4+up	GO:0033047	regulation of mitotic sister chromatid segregation	4/78	72/18866	0.000224724	0.00735897	0.00548801	ATRX/HNRNPU/TPR/ATM	4
TCD4+down	GO:0032897	negative regulation of viral transcription	4/56	27/18866	1.16111e-06	0.000202772	0.000134555	CCL4/JUN/ZFP36/CCL5	4
TCD4+down	GO:0001774	microglial cell activation	4/56	50/18866	1.44835e-05	0.000751966	0.00049899	TYROBP/IFNG/CST7/JUN	4
TCD4+down	GO:0002269	leukocyte activation involved in inflammatory response	4/56	50/18866	1.44835e-05	0.000751966	0.00049899	TYROBP/IFNG/CST7/JUN	4
TCD4+down	GO:0051085	chaperone cofactor-dependent protein refolding	4/56	32/18866	2.35303e-06	0.000301345	0.000199966	HSPE1/DNAJB1/HSPA1A/HSPA1B	4
TCD4+down	GO:2000403	downitive regulation of lymphocyte migration	4/56	38/18866	4.76659e-06	0.000457831	0.000303807	SELENOK/XCL2/CCL4/CCL5	4
TCD4+down	GO:0070431	nucleotide-binding oligomerization domain containing 2 signaling pathway	4/56	14/18866	6.81532e-08	2.86262e-05	1.89958e-05	NFKBIA/TNFAIP3/HSPA1A/HSPA1B	4
TCD4+down	GO:0051101	regulation of DNA binding	4/56	124/18866	0.000501393	0.00802646	0.0053262	TMSB4X/NFKBIA/IFNG/JUN	4
TCD4-CD8-up	GO:0060967	negative regulation of gene silencing by RNA	4/210	23/18866	0.000111895	0.00476351	0.00374766	NEAT1/TNF/ADAR/NCOR1	4
TCD4-CD8-down	GO:0070423	nucleotide-binding oligomerization domain containing signaling pathway	4/68	37/18866	9.3194e-06	0.000235192	0.000170382	UBC/NFKBIA/HSPA1A/HSPA1B	4
TCD4-CD8-down	GO:1901216	downitive regulation of neuron death	4/68	97/18866	0.000415645	0.00569434	0.0041252	TYROBP/JUN/IFNG/CCL3	4
TCD4-CD8-down	GO:0019886	antigen processing and presentation of exogenous peptide antigen via MHC class II	4/68	99/18866	0.000449146	0.00602421	0.00436417	CD74/HLA-DRA/HLA-DPA1/HLA-DRB1	4
TCD8+down	GO:0051085	chaperone cofactor-dependent protein refolding	4/65	32/18866	4.29131e-06	0.000420548	0.000305662	DNAJB1/HSPA6/HSPA1B/HSPA1A	4
TCD8+down	GO:0042116	macrophage activation	4/65	101/18866	0.000407787	0.00757195	0.00550343	IFNG/JMJD6/CST7/TYROBP	4
TCD8+down	GO:0070431	nucleotide-binding oligomerization domain containing 2 signaling pathway	4/65	14/18866	1.2515e-07	3.67941e-05	2.67426e-05	NFKBIA/HSPA1B/TNFAIP3/HSPA1A	4
TCD8+down	GO:0006968	cellular defense response	4/65	54/18866	3.56544e-05	0.0013103	0.000952347	KLRC2/KLRC3/TYROBP/GNLY	4
TCD8+down	GO:0031343	downitive regulation of cell killing	4/65	61/18866	5.77807e-05	0.00178873	0.00130008	IFNG/NCR3/XCL1/TYROBP	4
uNKup	GO:0030866	cortical actin cytoskeleton organization	4/128	39/18866	0.000138339	0.00387222	0.00287331	TNF/TLN1/ROCK1/EZR	4
uNKup	GO:0097242	amyloid-beta clearance	4/128	37/18866	0.000112253	0.00349835	0.00259589	TNF/IFNG/ITGB2/ROCK1	4
uNKup	GO:0010332	response to gamma radiation	4/128	56/18866	0.000565183	0.00959858	0.00712244	BCL2/CYBA/HSPA5/ATM	4
uNKup	GO:0007097	nuclear migration	4/128	23/18866	1.62e-05	0.00125126	0.000928474	SYNE2/SLC9A3R1/PCM1/DYNC1H1	4
uNKup	GO:2000404	regulation of T cell migration	4/128	44/18866	0.00022242	0.00542239	0.00402358	TNFSF14/CCL5/ITGA4/IL27RA	4
uNKup	GO:0061614	pri-miRNA transcription by RNA polymerase II	4/128	53/18866	0.000457715	0.00843703	0.00626053	TNF/DDX5/JUN/ETS1	4
uNKup	GO:0071320	cellular response to cAMP	4/128	53/18866	0.000457715	0.00843703	0.00626053	HSPA5/AKAP9/ZFP36L1/EZR	4
Bup	GO:0031453	downitive regulation of heterochromatin assembly	3/240	13/18866	0.000529144	0.00938966	0.00709332	RESF1/ATF7IP/TPR	3
Bup	GO:2000035	regulation of stem cell division	3/240	11/18866	0.000311081	0.00623744	0.004712	EVI2B/NCOA3/LBH	3
Bdown	GO:0035994	response to muscle stretch	3/127	18/18866	0.000225773	0.00546919	0.00431556	NFKBIA/JUN/FOS	3
Bdown	GO:0032930	downitive regulation of superoxide anion generation	3/127	19/18866	0.000266789	0.0060132	0.00474482	CYBA/GSTP1/TYROBP	3
Bdown	GO:1901673	regulation of mitotic spindle assembly	3/127	17/18866	0.000189073	0.00475802	0.0037544	CHMP1B/HSPA1B/HSPA1A	3
Bdown	GO:0003159	morphogenesis of an endothelium	3/127	19/18866	0.000266789	0.0060132	0.00474482	RHOB/CTNNB1/CXCR4	3
Bdown	GO:0061154	endothelial tube morphogenesis	3/127	19/18866	0.000266789	0.0060132	0.00474482	RHOB/CTNNB1/CXCR4	3
Bdown	GO:0006297	nucleotide-excision repair, DNA gap filling	3/127	23/18866	0.000478103	0.00931925	0.00735352	POLD4/UBC/UBB	3
cNKup	GO:0071481	cellular response to X-ray	3/179	12/18866	0.000173499	0.00715231	0.00622035	ATM/NIPBL/NUCKS1	3
cNKdown	GO:0090084	negative regulation of inclusion body assembly	3/72	11/18866	8.60324e-06	0.000318836	0.000230567	DNAJB1/HSPA1A/HSPA1B	3
cNKdown	GO:0097201	negative regulation of transcription from RNA polymerase II promoter in response to stress	3/72	12/18866	1.14396e-05	0.000407644	0.000294789	DNAJB1/JUN/HSPA1A	3
cNKdown	GO:0035994	response to muscle stretch	3/72	18/18866	4.17378e-05	0.00104939	0.000758867	NFKBIA/FOS/JUN	3
cNKdown	GO:0070229	negative regulation of lymphocyte apoptotic process	3/72	31/18866	0.000221873	0.00414116	0.00299469	TSC22D3/CD74/CCL5	3
DCdown	GO:0097242	amyloid-beta clearance	3/89	37/18866	0.000702139	0.00705602	0.00486211	TREM2/IFNG/C3	3
DCdown	GO:0032069	regulation of nuclease activity	3/89	22/18866	0.000146462	0.0022655	0.0015611	HMGB2/HSPA1A/GZMA	3
DCdown	GO:0098581	detection of external biotic stimulus	3/89	24/18866	0.000191184	0.00266114	0.00183372	TREM2/HLA-B/HLA-DRB1	3
Macrophagesup	GO:0042368	vitamin D biosynthetic process	3/186	12/18866	0.000194295	0.00282114	0.0019673	IL1B/CYP27A1/TNF	3
Macrophagesdown	GO:0090084	negative regulation of inclusion body assembly	3/143	11/18866	6.72955e-05	0.001771	0.00133399	DNAJB1/HSPA1B/HSPA1A	3
Macrophagesdown	GO:0009162	deoxyribonucleoside monophosphate metabolic process	3/143	12/18866	8.92291e-05	0.00208045	0.00156707	DNPH1/TYMS/TK1	3
Macrophagesdown	GO:0032930	downitive regulation of superoxide anion generation	3/143	19/18866	0.000378013	0.00664684	0.00500665	TYROBP/GSTP1/CYBA	3
Macrophagesdown	GO:0001779	natural killer cell differentiation	3/143	22/18866	0.000590843	0.00918398	0.00691772	AXL/MERTK/GAS6	3
TCD4+up	GO:0035455	response to interferon-alpha	3/78	21/18866	8.56969e-05	0.00397116	0.00296152	IFITM2/GATA3/TPR	3
TCD4+up	GO:0009048	dosage compensation by inactivation of X chromosome	3/78	17/18866	4.43402e-05	0.00226874	0.00169193	XIST/SMCHD1/HNRNPU	3
TCD4+up	GO:0051043	regulation of membrane protein ectodomain proteolysis	3/78	23/18866	0.000113435	0.00488764	0.00364499	ROCK1/TNFRSF1B/TNF	3
TCD4+up	GO:0034067	protein localization to Golgi apparatus	3/78	28/18866	0.000206732	0.00705188	0.00525898	GCC2/VPS13C/GBP5	3
TCD4+up	GO:0003176	aortic valve development	3/78	32/18866	0.0003093	0.00883304	0.0065873	ROCK1/GATA3/TNFRSF1B	3
TCD4+down	GO:0090084	negative regulation of inclusion body assembly	3/56	11/18866	4.01912e-06	0.00042893	0.000284629	DNAJB1/HSPA1A/HSPA1B	3
TCD4+down	GO:0097201	negative regulation of transcription from RNA polymerase II promoter in response to stress	3/56	12/18866	5.34755e-06	0.000466938	0.000309851	DNAJB1/JUN/HSPA1A	3
TCD4+down	GO:0035970	peptidyl-threonine dephosphorylation	3/56	22/18866	3.66525e-05	0.00146686	0.000973381	DUSP1/DUSP5/DUSP2	3
TCD4+down	GO:0001706	endoderm formation	3/56	55/18866	0.000582555	0.00854265	0.00566873	DUSP1/DUSP5/DUSP2	3
TCD4+down	GO:0031663	lipopolysaccharide-mediated signaling pathway	3/56	59/18866	0.000715837	0.00968397	0.00642609	NFKBIA/TNFAIP3/CCL5	3
TCD4-CD8-down	GO:0090084	negative regulation of inclusion body assembly	3/68	11/18866	7.2386e-06	0.000195544	0.00014166	DNAJB1/HSPA1A/HSPA1B	3
TCD4-CD8-down	GO:0097201	negative regulation of transcription from RNA polymerase II promoter in response to stress	3/68	12/18866	9.62655e-06	0.000236714	0.000171485	JUN/DNAJB1/HSPA1A	3
TCD4-CD8-down	GO:0035970	peptidyl-threonine dephosphorylation	3/68	22/18866	6.56674e-05	0.0011662	0.000844844	DUSP5/DUSP1/DUSP2	3
TCD4-CD8-down	GO:0070229	negative regulation of lymphocyte apoptotic process	3/68	31/18866	0.000187273	0.00288039	0.00208667	CD74/TSC22D3/CCL5	3
TCD8+up	GO:0034975	protein folding in endoplasmic reticulum	3/45	10/18866	1.50406e-06	0.000808431	0.000694241	CALR/HSP90B1/HSPA5	3
TCD8+up	GO:0036500	ATF6-mediated unfolded protein response	3/45	10/18866	1.50406e-06	0.000808431	0.000694241	CALR/HSP90B1/HSPA5	3
TCD8+down	GO:0032897	negative regulation of viral transcription	3/65	27/18866	0.000107622	0.00249796	0.00181556	CCL5/ZFP36/CCL4	3
TCD8+down	GO:0090084	negative regulation of inclusion body assembly	3/65	11/18866	6.31503e-06	0.000447408	0.000325184	DNAJB1/HSPA1B/HSPA1A	3
TCD8+down	GO:0035970	peptidyl-threonine dephosphorylation	3/65	22/18866	5.73641e-05	0.00178873	0.00130008	DUSP4/DUSP1/DUSP2	3
TCD8+down	GO:2000008	regulation of protein localization to cell surface	3/65	41/18866	0.000378949	0.00718781	0.00522422	LEPROTL1/TYROBP/FCER1G	3
uNKup	GO:0031453	downitive regulation of heterochromatin assembly	3/128	13/18866	8.3e-05	0.00302195	0.00224238	RESF1/TPR/MPHOSPH8	3
uNKup	GO:0009048	dosage compensation by inactivation of X chromosome	3/128	17/18866	0.000193503	0.00487465	0.00361714	HNRNPU/XIST/SMCHD1	3
uNKup	GO:0051043	regulation of membrane protein ectodomain proteolysis	3/128	23/18866	0.000489189	0.00869343	0.00645079	TNF/IFNG/ROCK1	3
uNKup	GO:0007191	adenylate cyclase-activating dopamine receptor signaling pathway	3/128	11/18866	4.84e-05	0.0024372	0.00180848	GNG2/SLC9A3R1/GNAS	3
TCD4+down	GO:0044803	multi-organism membrane organization	2/56	11/18866	0.00046786	0.00788386	0.00523157	CTSL/CXCR4	2
TCD4+down	GO:0071888	macrophage apoptotic process	2/56	12/18866	0.000560363	0.00834463	0.00553733	CTSL/CCL5	2
TCD4+down	GO:0061043	regulation of vascular wound healing	2/56	13/18866	0.000660986	0.00913492	0.00606175	TNFAIP3/CXCR4	2

[truncated: 1 more sheets: Table S11]
